# Supplementary material for: Genome insights into the pharmaceutical and plant growth promoting features of the novel species Nocardia alni sp. nov
Source: BMC Genomics. 2022 Jan 21;23:70. doi: 10.1186/s12864-021-08257-y (PMC8783487; doi:10.1186/s12864-021-08257-y)
Supplement: Supplementary file 2 — Additional file 2: Table S3. Pairwise ortholog matrix between the genome sequences of isolate ncl2T (1) and N. vaccinii NBRC 15922T (2), N. casuarinae BMG51109T (3), N. jiangxiensis NBRC 101359T (4), N. miyunensis NBRC 108239T (5) and N. pseudobrasiliensis DSM 44290 T (6). [file 12864_2021_8257_MOESM2_ESM.xlsx]

## Sheet: Table S3
				Table S3. Pairwise ortholog matrix between the genome sequences of isolate ncl2T (1) and N. vaccinii NBRC 15922T (2), N. casuarinae BMG51109T (3), N. jiangxiensis NBRC 101359T (4), N. miyunensis NBRC 108239T (5) and N. pseudobrasiliensis DSM 44290 T (6)
								Seed Function	KEGG ID	Note	1	2	3	4	5	6
CDS name	Contig #	Location	Gene	Product	Function	EggNog ID	Seed ID	Seed Function	KEGG ID	Note	ncl2	NBRC 15922	BMG51109	NBRC 101359	NBRC 108239	DSM 44290		Strain name	Accession	Link to EzbioCloud
N34_00001	1	313..423		hypothetical protein							1:1:313							NBRC 15922	GCA_001613305.1	https://www.ezbiocloud.net/genome/explore?puid=69535
N34_00002	1	c(508..999)		hypothetical protein		S:ENOG41127AQ					1:2:508	5:355:174073	4:2351:2314450	99:3178:341378	85:6947:38483	11:6244:5172		BMG51109	GCA_000526215.1	https://www.ezbiocloud.net/genome/explore?puid=31665
N34_00003	1	c(1128..2315)	lhgO	L-2-hydroxyglutarate oxidase LhgO	FAD; Flavoprotein; Oxidoreductase.	C:COG0579	411467.6.peg.556	Fatty Acids, Lipids, and Isoprenoids Phospholipids Glycerolipid_and_Glycerophospholipid_Metabolism_in_Bacteria Glycerol-3-phosphate dehydrogenase (EC 1.1.5.3)	K15736	Oxidizes L-2-hydroxyglutarate, probably to recover alpha-ketoglutarate mistakenly reduced by other enzymes or formed during growth on propionate; Belongs to the L2HGDH family.; KEGG: pst:PSPTOA0036 L-2-hydroxyglutarate oxidase; With oxygen as acceptor	1:3:1128	78:7743:5995	4:2352:2315102	3:546:94892	85:6946:37219	11:6245:5818		NBRC 101359	GCA_000308615.1	https://www.ezbiocloud.net/genome/explore?puid=32517
N34_00004	1	c(2396..3247)		hypothetical protein		S:ENOG410XUBB			K18481		1:4:2396	5:357:175360	4:2349:2312698	99:3180:342651	85:6949:39752	11:6242:3734		NBRC 108239	GCA_001613065.1	https://www.ezbiocloud.net/genome/explore?puid=69527
N34_00005	1	c(3380..4549)		hypothetical protein		S:ENOG4111KKQ	365044.20.peg.1510	Cell Wall and Capsule Gram-Negative cell wall components Lipopolysaccharide_assembly Uncharacterized ABC transporter, periplasmic component YrbD	K02067		1:5:3380	5:358:176441	4:2348:2311395	99:3181:343640	85:6950:40737	11:6241:2430		DSM 44290	GCA_003350585.1	https://www.ezbiocloud.net/genome/explore?puid=145782
N34_00006	1	c(4546..5643)		hypothetical protein		Q:COG1463			K02067		1:6:4546	5:359:177607	4:2347:2310295	99:3182:344806	85:6951:41903	11:6240:1342
N34_00007	1	c(5640..6731)		hypothetical protein		P:ENOG410ZMF8			K02067		1:7:5640	5:360:178782	4:2346:2309156	99:3183:345981	85:6952:43081	11:6239:242
N34_00008	1	c(6728..7726)		hypothetical protein		S:ENOG4111TIX			K02067		1:8:6728	5:361:179888	4:2345:2308152	99:3184:347087	85:6953:44187	4:2892:286444
N34_00009	1	c(7723..8751)		hypothetical protein		Q:COG1463			K02067		1:9:7723	5:362:180880	4:2344:2307127	99:3185:348079	85:6954:45179	13:6860:86
N34_00010	1	c(8748..10238)		hypothetical protein		S:ENOG410YJCT	448385.11.peg.1223	Membrane Transport Protein secretion system, Type VI Type_VI_secretion_systems VgrG protein	K02067		1:10:8748	5:363:181905	4:2343:2305670	99:3186:349104	85:6955:46204	13:6861:1111
N34_00011	1	c(10249..11112)		Probable phospholipid ABC transporter permease protein MlaE	Cell inner membrane; Cell membrane; Membrane; Transmembrane; Transmembrane helix; Transport.	Q:COG0767	316273.10.peg.3978	Clustering-based subsystems null USS-DB-6 ABC-type transport system involved in resistance to organic solvents, permease component USSDB6A	K02066	Part of the ABC transporter complex MlaFEDB that actively prevents phospholipid accumulation at the cell surface. Probably maintains lipid asymmetry in the outer membrane by retrograde trafficking of phospholipids from the outer membrane to the inner membrane (By similarity); Belongs to the MlaE permease family.	1:11:10249	5:364:183490	4:2342:2304764	99:3187:350686	85:6957:47861	13:6862:2612
N34_00012	1	c(11116..11991)		Probable phospholipid ABC transporter permease protein MlaE	Cell inner membrane; Cell membrane; Membrane; Transmembrane; Transmembrane helix; Transport.	Q:COG0767	312309.3.peg.395	Cell Wall and Capsule Gram-Negative cell wall components Lipopolysaccharide_assembly Uncharacterized ABC transporter, permease component YrbE	K02066	Part of the ABC transporter complex MlaFEDB that actively prevents phospholipid accumulation at the cell surface. Probably maintains lipid asymmetry in the outer membrane by retrograde trafficking of phospholipids from the outer membrane to the inner membrane (By similarity); Belongs to the MlaE permease family.	1:12:11116	5:365:184358	4:2341:2303905	99:3188:351554	85:6958:48729	13:6863:3480
N34_00013	1	12505..13176		hypothetical protein		S:ENOG4111WY2					1:13:12505	5:366:185761	4:2340:2302716	99:3189:352956	85:6959:50131	13:6864:4847
N34_00014	1	c(13231..14715)		Putative multidrug resistance protein MdtD	Cell inner membrane; Cell membrane; Membrane; Transmembrane; Transmembrane helix; Transport.	P:ENOG410XNN3	561230.3.peg.2985	Virulence, Disease and Defense Resistance to antibiotics and toxic compounds The_mdtABCD_multidrug_resistance_cluster Multidrug transporter MdtD	K18326	Belongs to the major facilitator superfamily. TCR/Tet family.	1:14:13231	5:367:186479	4:2339:2301081	99:3190:353675	85:6960:50848	13:6865:5562
N34_00015	1	14930..16324		Putative cytochrome P450 138	Heme; Iron; Metal-binding; Monooxygenase; Oxidoreductase.	Q:COG2124	680198.5.peg.1982	Nitrogen Metabolism null Nitric_oxide_synthase putative cytochrome P450 hydroxylase	K09843	Belongs to the cytochrome P450 family.	1:15:14930	5:369:189154	4:2334:2296477	99:3192:356363	85:6962:53661	13:6868:8991
N34_00016	1	16652..17530		L,D-transpeptidase	Acyltransferase; Calcium; Cell membrane; Cell shape; Cell wall biogenesis/degradation; Lipoprotein; Membrane; Metal-binding; Palmitate; Peptidoglycan synthesis; Signal; Transferase; Virulence.	S:COG1376				Generates 3->3 cross-links in peptidoglycan, catalyzing the cleavage of the mDap(3)-D-Ala(4) bond of a tetrapeptide donor stem and the formation of a bond between the carbonyl of mDap(3) of the donor stem and the side chain of mDap(3) of the acceptor stem. Is specific for donor substrates containing a stem tetrapeptide since it cannot use pentapeptide stems. Is essential for virulence in a mouse …	1:16:16652	5:370:190840	4:2333:2295260	99:3193:358003	85:6963:55198	13:6869:10677
N34_00017	1	17725..18768		Probable ABC transporter permease protein	Cell membrane; Membrane; Transmembrane; Transmembrane helix; Transport.	P:COG1175	419947.3.peg.2853	Carbohydrates Sugar alcohols Glycerol_and_Glycerol-3-phosphate_Uptake_and_Utilization Glycerol-3-phosphate ABC transporter, permease protein UgpA (TC 3.A.1.1.3)	K05814	Probably part of a binding-protein-dependent transport system PH1214/15/16. Probably responsible for the translocation of the substrate across the membrane. Belongs to the binding-protein-dependent transport system permease family. MalFG subfamily; Contains 1 ABC transmembrane type-1 domain.	1:17:17725	5:371:192087	4:814:594297	99:3195:359328	85:6964:56462	13:6870:11786
N34_00018	1	18765..19607		Probable ABC transporter permease protein YesQ	Cell membrane; Membrane; Transmembrane; Transmembrane helix; Transport.	P:ENOG410XR8K	101510.15.peg.5161	Carbohydrates Sugar alcohols Glycerol_and_Glycerol-3-phosphate_Uptake_and_Utilization Glycerol-3-phosphate ABC transporter, permease protein UgpE (TC 3.A.1.1.3)	K02026	Part of a binding-protein-dependent transport system. Probably responsible for the translocation of the substrate across the membrane (By similarity); Belongs to the binding-protein-dependent transport system permease family. MalFG subfamily; Contains 1 ABC transmembrane type-1 domain.	1:18:18765	5:372:192938	4:813:593452	99:3196:360254	85:6965:57388	13:6871:12712
N34_00019	1	19591..20952		hypothetical protein		G:COG1653	419947.3.peg.2851	Carbohydrates Sugar alcohols Glycerol_and_Glycerol-3-phosphate_Uptake_and_Utilization Glycerol-3-phosphate ABC transporter, periplasmic glycerol-3-phosphate-binding protein (TC 3.A.1.1.3)	K05813		1:19:19591	5:373:193821		99:3197:361122	85:6966:58270	13:6872:13598
N34_00020	1	21075..22148		Adenosine monophosphate-protein transferase FICD like protein	ATP-binding; Membrane; Nucleotide-binding; Nucleotidyltransferase; Repeat; TPR repeat; Transferase; Transmembrane; Transmembrane helix.	S:COG3177				Adenylyltransferase that mediates the addition of adenosine 5'-monophosphate (AMP) to specific residues of target proteins; Belongs to the fic family; Contains 1 fido domain; Contains 2 TPR repeats.	1:20:21075		4:3880:4035977	170:9460:17033	61:5362:38759
N34_00021	1	c(22205..24175)	pepO	Neprilysin-11	Alternative splicing; Cell membrane; Glycoprotein; Hydrolase; Membrane; Metal-binding; Metalloprotease; Protease; Signal-anchor; Transmembrane; Transmembrane helix; Zinc.	O:COG3590			K07386	Probable cell surface protease; Belongs to the peptidase M13 family.; KEGG: plz:S4054249_18720 putative endopeptidase; Metalloendopeptidases	1:21:22205	5:375:197283	4:2332:2293197	99:3199:364575	85:6968:61828	13:6874:16035
N34_00022	1	c(24249..24629)		hypothetical protein							1:22:24249		4:2331:2292659			13:6875:18014
N34_00023	1	c(24640..25491)		hypothetical protein		K:ENOG410ZCSK					1:23:24640	38:5115:10807	4:2330:2291821	172:9525:34052	13:1492:141565	13:6876:18416
N34_00024	1	25606..26097		hypothetical protein							1:24:25606	17:2561:44663	4:6536:7094267	130:5831:44745	87:7093:34897	13:6877:19406
N34_00025	1	c(26105..26629)		hypothetical protein		S:COG1714			K17095		1:25:26105	5:376:199456	4:2329:2291257	99:3200:366613	85:6969:63867	13:6878:19852
N34_00026	1	c(26757..27548)		Putative quercetin 2,3-dioxygenase	Dioxygenase; Metal-binding; Oxidoreductase.	S:COG1741	423368.8.peg.3533	Clustering-based subsystems null Conserved_cluster_in_Enterobacteriaceae_downstream_from_YqjA,_a_DedA_family_protein Pirin-like protein YhaK	K06911	Putative quercetin 2,3-dioxygenase; Belongs to the pirin family.	1:26:26757	5:377:199949	4:2328:2290420	99:3201:367151	85:6970:64445	13:6879:20449
N34_00027	1	27840..29219		Uncharacterized MFS-type transporter	Cell membrane; Membrane; Transmembrane; Transmembrane helix; Transport.	G:COG0477				Belongs to the major facilitator superfamily.	1:27:27840	5:378:200996	4:2327:2288386	99:3202:368132	85:6971:65425	13:6881:21976
N34_00028	1	c(29161..29442)	pcnB	Polynucleotide adenylyltransferase		S:ENOG410ZBNJ			K00970	KEGG: mtuh:I917_27475 poly(A) polymerase	1:28:29161		4:2326:2288163			13:6882:23294
N34_00029	1	29673..31343		hypothetical protein		S:ENOG410YYXN			K13095		1:29:29673	5:379:202512	4:2325:2286328	99:3203:369724	85:6972:66995	11:6531:313587
N34_00030	1	31400..32209		hypothetical protein							1:30:31400	5:384:207711	4:2320:2281418	99:3209:375364	85:6977:73237	13:6887:26928
N34_00031	1	c(32276..33730)	pcnB	Polynucleotide adenylyltransferase	ATP-binding; Magnesium; Metal-binding; Nucleotide-binding; Nucleotidyltransferase; RNA repair; RNA-binding; Transferase; tRNA processing.	J:COG0617	247156.1.peg.5434	RNA Metabolism RNA processing and modification tRNA_nucleotidyltransferase tRNA nucleotidyltransferase (EC 2.7.7.21) (EC 2.7.7.25)	K00970	Catalyzes the addition and repair of the essential 3'- terminal CCA sequence in tRNAs without using a nucleic acid template. Adds these three nucleotides in the order of C, C, and A to the tRNA nucleotide-73, using CTP and ATP as substrates and producing inorganic pyrophosphate; Belongs to the tRNA nucleotidyltransferase/poly(A) polymerase family. Bacterial CCA-adding enzyme type 3 subfamily.; KE…	1:31:32276	5:385:208592	4:2319:2279912	99:3210:376204	85:6978:74077	13:6888:27672
N34_00032	1	33993..34448	ndx1	Diadenosine hexaphosphate hydrolase (ATP-forming)	Hydrolase; Magnesium; Manganese; Metal-binding; Mutator protein.	L:COG0494	521098.5.peg.1943	Carbohydrates Monosaccharides Deoxyribose_and_Deoxynucleoside_Catabolism Deoxyribose-phosphate aldolase (EC 4.1.2.4)	K18445	May be involved in the GO system responsible for removing an oxidatively damaged form of guanine (7,8-dihydro-8- oxoguanine, 8-oxo-dGTP) from DNA and the nucleotide pool; Belongs to the Nudix hydrolase family; Contains 1 nudix hydrolase domain.; KEGG: tco:Theco_2395 diadenosine hexaphosphate hydrolase (ATP-forming)	1:32:33993	5:388:211929	4:2318:2279206	99:3212:378852	85:6981:76721	13:6889:29470
N34_00033	1	34445..36952		hypothetical protein		S:ENOG410XRB8					1:33:34445	5:389:212398	4:2317:2276651	99:3213:379330	85:6982:77190	13:6890:29922
N34_00034	1	36949..37080		hypothetical protein							1:34:36949
N34_00035	1	37077..41693		Probable peptidoglycan biosynthesis protein MviN	Cell membrane; Membrane; Phosphoprotein; Transmembrane; Transmembrane helix.	S:ENOG41125G1	247156.1.peg.5437	Miscellaneous null ZZ_gjo_need_homes Proposed peptidoglycan lipid II flippase MurJ	K04574	Essential for cell growth and peptidoglycan synthesis; In the N-terminal sectio; belongs to the MurJ/MviN family.	1:35:37077	5:391:215078	4:2315:2271958	99:3215:383285	2:504:27	13:6891:33004
N34_00036	1	41919..42554		ECF RNA polymerase sigma factor SigM	DNA-binding; Sigma factor; Transcription; Transcription regulation.	K:COG1595	196162.6.peg.4781	Motility and Chemotaxis Flagellar motility in Prokaryota Flagellar_motility RNA polymerase sigma-54 factor RpoN	K03088	Sigma factors are initiation factors that promote the attachment of RNA polymerase to specific initiation sites and are then released. Extracytoplasmic function (ECF) sigma factors are held in an inactive form by an anti-sigma factor until released by regulated intramembrane proteolysis (By similarity); Belongs to the sigma-70 factor family. ECF subfamily.	1:36:41919	5:392:220378	4:2314:2271124	99:3216:387274	2:505:4027	13:6892:37613
N34_00037	1	42659..43597		hypothetical protein		S:ENOG4111M6S					1:37:42659	5:393:221198	4:2313:2270104	99:3217:388095	2:506:4845	13:6893:38395
N34_00038	1	43726..44706	trxB,TRR	Thioredoxin-disulfide reductase	Disulfide bond; FAD; Flavoprotein; NADP; Oxidoreductase; Redox-active center.	O:COG0492	247156.1.peg.5440	Nucleosides and Nucleotides Pyrimidines pyrimidine_conversions Thioredoxin reductase (EC 1.8.1.9)	K00384	Component of the thioredoxin-thioredoxin reductase system which may be involved in biosynthesis of penicillins and cephalosporins and may be important in determining the thiol- disulfide redox balance. Belongs to the class-II pyridine nucleotide-disulfide oxidoreductase family.; KEGG: nfa:NFA_56620 thioredoxin reductase (NADPH)	1:38:43726	5:394:222193	4:2312:2268998	99:3218:389100	2:507:5844	13:6894:39312
N34_00039	1	44733..45059		Thioredoxin-1	Cytoplasm; Disulfide bond; Electron transport; Redox-active center; Transport.	O:COG0526	471871.7.peg.111	Protein Metabolism Selenoproteins Glycine_reductase,_sarcosine_reductase_and_betaine_reductase Thioredoxin	K03671	Component of the thioredoxin-thioredoxin reductase system. Participates in various redox reactions through the reversible oxidation of its active center dithiol to a disulfide and catalyzes dithiol-disulfide exchange reactions. Stimulates complex formation between sigma factor SigR and its cognate anti- sigma factor RsrA probably by reducing RsrA; Belongs to the thioredoxin family; Contains 1 thi…	1:39:44733	5:395:223205	4:2311:2268637	99:3219:390112	2:508:6856	13:6895:40316
N34_00040	1	45506..46579	amiABC	N-acetylmuramoyl-L-alanine amidase	Cell wall biogenesis/degradation; Hydrolase; Periplasm; Repeat.	M:COG3409|M:COG0860	257309.4.peg.2386	Regulation and Cell signaling null Zinc_regulated_enzymes N-acetylmuramoyl-L-alanine amidase (EC 3.5.1.28)	K01448	Cell-wall hydrolase that hydrolyzes the amide bond between N-acetylmuramic acid and L-alanine in cell-wall glycopeptides. Is able to lyse whole mycobacteria, release peptidoglycan from the cell wall of M.luteus and M.smegmatis, and cleave N-acetylmuramoyl-L-alanyl-D-isoglutamine, releasing free N- acetylmuramic acid and dipeptide; Belongs to the N-acetylmuramoyl-L-alanine amidase 3 family.; KEGG:…	1:40:45506	5:396:223832	4:2310:2267183	99:3220:390740	2:509:7484	13:6896:40967
N34_00041	1	c(46776..47528)		hypothetical protein		S:ENOG410XR0D					1:41:46776	5:397:225593	4:2309:2266381	99:3221:392043	2:510:9049	13:6897:42143
N34_00042	1	c(47760..48815)		Probable chromosome-partitioning protein ParB	Chromosome partition; DNA-binding.	K:COG1475	234621.6.peg.6614	Cell Division and Cell Cycle null Two_cell_division_clusters_relating_to_chromosome_partitioning Chromosome (plasmid) partitioning protein ParB	K03497	Involved in chromosome partition. Localize to both poles of the predivisional cell following completion of DNA replication. Binds to the DNA origin of replication (By similarity); Belongs to the ParB family.	1:42:47760	5:398:226552	4:2308:2265152	99:3222:393003	2:511:10007	13:6898:43078
N34_00043	1	c(48796..49851)		Sporulation initiation inhibitor protein Soj	ATP-binding; Hydrolase; Nucleotide-binding; Sporulation.	D:COG1192	247156.1.peg.5445	Cell Division and Cell Cycle null Two_cell_division_clusters_relating_to_chromosome_partitioning Chromosome (plasmid) partitioning protein ParA	K03496	Inhibits the initiation of sporulation, Spo0J antagonizes this inhibition. Soj ultimately inhibits the activation (phosphorylation) of Spo0A. It is not required for chromosome partitioning (By similarity); Belongs to the ParA family.	1:43:48796	5:399:227576	4:2307:2264131	99:3223:394024	2:512:11031	13:6899:44087
N34_00044	1	c(50260..50988)	gidB,rsmG	16S rRNA (guanine(527)-N(7))-methyltransferase	Cytoplasm; Methyltransferase; rRNA processing; S-adenosyl-L-methionine; Transferase.	M:COG0357	281090.3.peg.2026	RNA Metabolism RNA processing and modification rRNA_modification_Bacteria Ribosomal RNA small subunit methyltransferase G (EC 2.1.1.-)	K03501	Specifically methylates the N7 position of guanine in position 518 of 16S rRNA; Belongs to the methyltransferase superfamily. RNA methyltransferase RsmG family.; KEGG: gta:BCM27_25255 16S rRNA (guanine527-N7)-methyltransferase	1:44:50260	5:402:232764	4:2306:2261140	174:9719:1704	2:515:16862	13:6900:45511
N34_00045	1	c(51148..51816)		Protein jag	RNA-binding.	S:COG1847			K06346	Contains 1 KH domain; Contains 1 R3H domain.	1:45:51148	5:403:233628	4:2305:2260427	174:9720:2568	2:516:17726	13:6901:46321
N34_00046	1	c(51849..53048)		Membrane protein insertase YidC	Cell membrane; Chaperone; Membrane; Protein transport; Transmembrane; Transmembrane helix; Transport.	U:COG0706			K03217	Required for the insertion and/or proper folding and/or complex formation of integral membrane proteins into the membrane. Involved in integration of membrane proteins that insert both dependently and independently of the Sec translocase complex, as well as at least some lipoproteins. Aids folding of multispanning membrane proteins (By similarity); Belongs to the OXA1/ALB3/YidC family. Type 1 sub…	1:46:51849	5:404:234318	4:2304:2259146	174:9721:3243	2:517:18401	13:6902:46907
N34_00047	1	c(53053..53493)		Putative membrane protein insertion efficiency factor	Cell membrane; Membrane.	S:COG0759			K08998	Could be involved in insertion of integral membrane proteins into the membrane; Belongs to the UPF0161 family.	1:47:53053	5:405:235558	4:2303:2258731	174:9722:4480	2:518:19641	13:6903:48009
N34_00048	1	c(53490..53822)	rnpA	Ribonuclease P	Endonuclease; Hydrolase; Nuclease; RNA-binding; tRNA processing.	J:ENOG41124YT	101510.16.peg.3690	RNA Metabolism RNA processing and modification tRNA_processing Ribonuclease P protein component (EC 3.1.26.5)	K03536	RNaseP catalyzes the removal of the 5'-leader sequence from pre-tRNA to produce the mature 5'-terminus. It can also cleave other RNA substrates such as 4.5S RNA. The protein component plays an auxiliary but essential role in vivo by binding to the 5'-leader sequence and broadening the substrate specificity of the ribozyme; Belongs to the RnpA family.; KEGG: cdo:CDOO_13245 ribonuclease P protein c…	1:48:53490	5:406:235944	4:2302:2258396	174:9723:4866	2:519:20027	13:6904:48359
N34_00049	1	c(53995..54138)		50S ribosomal protein L34	Ribonucleoprotein; Ribosomal protein.	J:COG0230	247156.1.peg.5453	Protein Metabolism Protein biosynthesis Ribosome_LSU_bacterial LSU ribosomal protein L34p	K02914	Belongs to the ribosomal protein L34P family.	1:49:53995	5:407:236446	4:2301:2258081	174:9724:5365	2:520:20526	13:6905:48822
N34_00050	1	54722..56524		Chromosomal replication initiator protein DnaA	ATP-binding; Cytoplasm; DNA replication; DNA-binding; Nucleotide-binding.	L:COG0593	350058.8.peg.1	DNA Metabolism DNA replication DNA-replication Chromosomal replication initiator protein DnaA	K02313	Plays an important role in the initiation and regulation of chromosomal replication. Binds to the origin of replicatio; it binds specifically double-stranded DNA at a 9 bp consensus (dnaA box): 5'-TTATC[CA]A[CA]A-3'. DnaA binds to ATP and to acidic phospholipids; Belongs to the DnaA family.	1:50:54722	5:408:237152	4:2300:2255692	174:9725:6074	2:521:21234	13:6906:49430
N34_00051	1	57375..58529	dnaN	DNA-directed DNA polymerase	Cytoplasm; DNA replication; DNA-directed DNA polymerase; Nucleotidyltransferase; Transferase.	L:COG0592	479433.5.peg.3	DNA Metabolism DNA replication DNA-replication DNA polymerase III beta subunit (EC 2.7.7.7)	K02338	DNA polymerase III is a complex, multichain enzyme responsible for most of the replicative synthesis in bacteria. This DNA polymerase also exhibits 3' to 5' exonuclease activity. The beta chain is required for initiation of replication once it is clamped onto DNA, it slides freely (bidirectional and ATP- independent) along duplex DNA (By similarity).; KEGG: ppd:Ppro_0002 DNA polymerase III subuni…	1:51:57375	5:410:239829	4:2299:2253683	174:9727:8766	2:522:23931	13:6907:51974
N34_00052	1	58725..59963		DNA replication and repair protein RecF	ATP-binding; Cytoplasm; DNA damage; DNA repair; DNA replication; DNA-binding; Nucleotide-binding; SOS response.	L:COG1195	626522.3.peg.275	DNA Metabolism DNA repair DNA_repair,_bacterial_RecFOR_pathway DNA recombination and repair protein RecF	K03629	The RecF protein is involved in DNA metabolis; it is required for DNA replication and normal SOS inducibility. RecF binds preferentially to single-stranded, linear DNA. It also seems to bind ATP; Belongs to the RecF family.	1:52:58725	5:411:241119	4:2298:2252281	174:9728:10054	2:523:25142	13:6908:53219
N34_00053	1	59960..60532		UPF0232 protein		S:COG5512				Belongs to the UPF0232 family.	1:53:59960	5:412:242443	4:2297:2251551	174:9729:11358	2:524:26447	13:6909:54554
N34_00054	1	61036..63084	gyrB	DNA topoisomerase (ATP-hydrolyzing)	ATP-binding; Cytoplasm; DNA-binding; Isomerase; Magnesium; Metal-binding; Nucleotide-binding; Topoisomerase.	L:COG0187	177439.1.peg.649	DNA Metabolism DNA replication DNA_topoisomerases,_Type_II,_ATP-dependent DNA gyrase subunit B (EC 5.99.1.3)	K02470	DNA gyrase negatively supercoils closed circular double- stranded DNA in an ATP-dependent manner and also catalyzes the interconversion of other topological isomers of double-stranded DNA rings, including catenanes and knotted rings; Belongs to the type II topoisomerase family; Contains 1 Toprim domain.; KEGG: nbr:O3I_000025 DNA gyrase subunit B	1:54:61036	5:413:243405	4:2296:2249066	174:9730:12328	2:525:27410	13:6910:55469
N34_00055	1	63133..65646	gyrA	DNA topoisomerase (ATP-hydrolyzing)	Antibiotic resistance; ATP-binding; Cytoplasm; DNA-binding; Isomerase; Nucleotide-binding; Topoisomerase.	L:COG0188|L:COG1372	663886.3.peg.6	DNA Metabolism DNA replication DNA_topoisomerases,_Type_II,_ATP-dependent DNA gyrase subunit A (EC 5.99.1.3)	K02469	DNA gyrase negatively supercoils closed circular double- stranded DNA in an ATP-dependent manner and also catalyzes the interconversion of other topological isomers of double-stranded DNA rings, including catenanes and knotted rings; Belongs to the topoisomerase GyrA/ParC subunit family.; KEGG: mtu:Rv0006 DNA gyrase subunit A	1:55:63133	5:414:245499	4:2295:2246431	174:9731:14422	2:526:29504	13:6911:57550
N34_00056	1	65700..66620		uncharacterized protein	Cell membrane; Membrane; Transmembrane; Transmembrane helix.	S:ENOG4111X32				To M.tuberculosis Rv0007.	1:56:65700	5:415:248056	4:2294:2245441	174:9732:16980	2:527:32062	13:6912:60109
N34_00058	1	c(66954..67232)		hypothetical protein		L:COG0582					1:58:66954			5:783:6055
N34_00059	1	c(67778..67981)		hypothetical protein							1:59:67778				140:9161:10113
N34_00060	1	c(69322..71649)		Uncharacterized MFS-type transporter YusP	Cell membrane; Membrane; Transmembrane; Transmembrane helix; Transport.	G:ENOG410ZVK3	315730.5.peg.2391	Iron acquisition and metabolism Siderophores Siderophore_assembly_kit Siderophore transport protein	K18926	Belongs to the major facilitator superfamily. EmrB family.	1:60:69322	12:1887:147418	4:1059:855212	128:5509:436620	90:7322:51282	1:861:872570
N34_00061	1	c(72242..72871)		Uncharacterized membrane protein YkoX	Cell membrane; Membrane; Transmembrane; Transmembrane helix.	S:COG0586	1496.1.peg.1341	Phosphorus Metabolism null Phosphate_metabolism Alkaline phosphatase like protein	K03975	Belongs to the DedA family.	1:61:72242	60:6491:66508		148:8009:275671	78:6522:84944
N34_00062	1	c(72904..73011)		hypothetical protein							1:62:72904	5:445:274883	4:2260:2209578	173:9589:11504	2:553:57430	13:6914:61333
N34_00063	1	c(73155..74042)	yahK	hypothetical protein		K:COG1396			K13979	KEGG: smal:SMALA_2990 uncharacterized zinc-type alcohol dehydrogenase-like protein; Oxidoreductases	1:63:73155	5:444:273865	4:6753:7328367	173:9588:10576	2:552:56474	7:4838:463459
N34_00064	1	74198..75241		Maltose regulon regulatory protein MalI	DNA-binding; Repressor; Transcription; Transcription regulation.	K:ENOG410ZQ3C	716540.3.peg.125	Regulation and Cell signaling null CytR_regulation Transcriptional (co)regulator CytR	K02529	Repressor for the malX and malY genes. Also regulates its own expression. Binds maltose as an inducer; Contains 1 HTH lacI-type DNA-binding domain.	1:64:74198	21:3469:36945	4:4845:5158028	37:2643:5934	36:3012:26373	2:1378:319130
N34_00065	1	c(75270..75941)		hypothetical protein		S:ENOG4112BEQ					1:65:75270	9:1231:298055	4:3153:3224853	37:2644:7139	51:4607:120506	4:3009:441420
N34_00066	1	c(75998..76711)		hypothetical protein		S:ENOG410XVB1					1:66:75998	9:1232:298805	4:3152:3224113	37:2645:7868	51:4606:119762	4:3008:440680
N34_00067	1	c(77239..78117)	pht5	4,5-dihydroxyphthalate decarboxylase	Aromatic hydrocarbons catabolism; Decarboxylase; Lyase; Plasmid.	Q:ENOG410YG15			K04102	To P.testosteroni DHP decarboxylase.; KEGG: psin:CAK95_17270 4,5-dihydroxyphthalate decarboxylase	1:67:77239	25:3682:36289		112:3977:26778	44:3896:97496
N34_00068	1	78528..79304	NQO1	NAD(P)H dehydrogenase (quinone)	Cytoplasm; FAD; Flavoprotein; Metal-binding; Oxidoreductase; Phosphoprotein; Polymorphism; Zinc.	S:COG2249	420662.8.peg.3112	Cofactors, Vitamins, Prosthetic Groups, Pigments Riboflavin, FMN, FAD Flavodoxin Flavodoxin 2	K00355	The enzyme apparently serves as a quinone reductase in connection with conjugation reactions of hydroquinones involved in detoxification pathways as well as in biosynthetic processes such as the vitamin K-dependent gamma-carboxylation of glutamate residues in prothrombin synthesis; Belongs to the NAD(P)H dehydrogenase (quinone) family.; KEGG: rpj:N234_36945 NAD(P)H dehydrogenase (quinone)	1:68:78528	5:443:272941	4:5784:6208885	173:9587:9645	2:551:55547	7:4837:462541
N34_00069	1	79468..81117	hutU,UROC1	Urocanate hydratase	Cytoplasm; Histidine metabolism; Lyase; NAD.	E:COG2987	565050.3.peg.989	Amino Acids and Derivatives Histidine Metabolism Histidine_Degradation Urocanate hydratase (EC 4.2.1.49)	K01712	Belongs to the urocanase family.; KEGG: span:AWL63_04610 urocanate hydratase	1:69:79468			6:1102:151425		1:522:544844
N34_00070	1	81210..82505	hutF	Formimidoylglutamate deiminase		F:COG0402	591158.3.peg.255	Amino Acids and Derivatives Histidine Metabolism Histidine_Degradation Formiminoglutamic iminohydrolase (EC 3.5.3.13)	K05603	KEGG: lab:LA76x_3820 formimidoylglutamate deiminase	1:70:81210		4:4450:4729388			1:524:547689
N34_00071	1	82502..83674	hutI,AMDHD1	Imidazolonepropionase	Cytoplasm; Histidine metabolism; Hydrolase; Iron; Metal-binding; Zinc.	Q:COG1228	591158.3.peg.256	Amino Acids and Derivatives Histidine Metabolism Histidine_Degradation Imidazolonepropionase (EC 3.5.2.7)	K01468	Belongs to the HutI family.; KEGG: nsr:NS506_02789 imidazolonepropionase	1:71:82502			6:1103:153091		1:525:549067
N34_00073	1	c(83832..84800)	yahK	hypothetical protein		K:COG1396			K13979	KEGG: smal:SMALA_2990 uncharacterized zinc-type alcohol dehydrogenase-like protein; Oxidoreductases	1:73:83832	7:727:179541	4:3242:3326256	4:651:62955	150:9339:1661	13:6950:89388
N34_00074	1	84926..85837		hypothetical protein		S:COG0491					1:74:84926	26:3708:11587		112:3952:1183	44:3871:72313	2:1408:351130
N34_00075	1	85851..87272	pnbA	Gut esterase	Disulfide bond; Endoplasmic reticulum; Hydrolase; Serine esterase; Signal.	I:COG2272	224911.5.peg.6606	Carbohydrates Polysaccharides Alpha-Amylase_locus_in_Streptocococcus putative esterase	K03929	Belongs to the type-B carboxylesterase/lipase family.; KEGG: pib:BBD41_10805 para-nitrobenzyl esterase; Carboxylic ester hydrolases	1:75:85851	53:6000:135155	3:99:62811	134:6870:904691	10:1261:207020	1:659:683518
N34_00076	1	87321..88799	xylB,XYLB	Xylulokinase	ATP-binding; Carbohydrate metabolism; Kinase; Nucleotide-binding; Transferase; Xylose metabolism.	G:COG1070	278197.10.peg.172	Carbohydrates Monosaccharides Xylose_utilization Xylulose kinase (EC 2.7.1.17)	K00854	Belongs to the FGGY kinase family.; KEGG: ara:Arad_9879 xylulokinase	1:76:87321	19:2892:50998	4:5065:5400401	149:8105:86814	12:1302:13213	9:5616:250397
N34_00077	1	c(89020..89292)		hypothetical protein							1:77:89020					7:4853:476400
N34_00078	1	89592..90668		Adenylate cyclase	ATP-binding; cAMP biosynthesis; Lyase; Magnesium; Metal-binding; Nucleotide-binding.	T:COG2114	36809.5.peg.4850	Regulation and Cell signaling null cAMP_signaling_in_bacteria Adenylate cyclase (EC 4.6.1.1)	K01768	Belongs to the adenylyl cyclase class-3 family; Contains 1 guanylate cyclase domain.; KEGG: ncy:NOCYR_0709 adenylate cyclase	1:78:89592	5:448:276446	4:2258:2208290	173:9590:11812	2:554:57815	13:6930:70251
N34_00079	1	91324..92325		High-affinity branched-chain amino acid transport ATP-binding protein LivG	Amino-acid transport; ATP-binding; Nucleotide-binding; Transport.	V:COG1131	525263.3.peg.1064	Clustering-based subsystems Cytochrome biogenesis CBSS-196164.1.peg.1690 ABC-type multidrug transport system, ATPase component	K18232	Component of the high-affinity branched-chain amino acid transport system; Belongs to the ABC transporter superfamily; Contains 1 ABC transporter domain.	1:79:91324	5:449:278203	4:2256:2206516	173:9591:13747	2:555:59578	13:6931:71890
N34_00080	1	92354..93187		Daunorubicin/doxorubicin resistance ABC transporter permease protein DrrB	Antibiotic resistance; Cell membrane; Membrane; Transmembrane; Transmembrane helix; Transport.	V:COG0842	247156.8.peg.64	Clustering-based subsystems Cytochrome biogenesis CBSS-196164.1.peg.1690 ABC-type multidrug transport system, permease component	K01992	Part of the ABC transporter complex DrrAB involved in daunorubicin and doxorubicin resistance. Probably responsible for the translocation of the substrate across the membrane; Belongs to the ABC-2 integral membrane protein family; Contains 1 ABC transmembrane type-2 domain.	1:80:92354	5:450:279201	4:2255:2205671	173:9592:14745	2:556:60561	6:3926:91400
N34_00081	1	93550..94086	PPIA	Peptidylprolyl isomerase	Cytoplasm; Isomerase; Rotamase.	O:COG0652	101510.15.peg.3709	RNA Metabolism RNA processing and modification Queuosine-Archaeosine_Biosynthesis Peptidyl-prolyl cis-trans isomerase (EC 5.2.1.8)	K03767	PPIases accelerate the folding of proteins. It catalyzes the cis-trans isomerization of proline imidic peptide bonds in oligopeptides (By similarity); Belongs to the cyclophilin-type PPIase family; Contains 1 PPIase cyclophilin-type domain.; KEGG: rhb:NY08_3691 peptidyl-prolyl cis-trans isomerase A (cyclophilin A)	1:81:93550	5:452:280882	4:2253:2204794	173:9594:16133	2:557:61795	13:6933:73178
N34_00082	1	94106..94975	gluP	Rhomboid protease	Alternative splicing; Hydrolase; Membrane; Protease; Transmembrane; Transmembrane helix.	S:COG0705	384676.6.peg.1486	Carbohydrates Sugar alcohols Glycerol_and_Glycerol-3-phosphate_Uptake_and_Utilization GlpG protein (membrane protein of glp regulon)	K19225	Probable rhomboid-type serine protease that catalyzes intramembrane proteolysis; Belongs to the peptidase S54 family.; KEGG: cth:Cthe_1048 rhomboid protease GluP	1:82:94106	5:453:281510	4:2252:2203910	173:9595:16761	2:558:62423	13:6934:73719
N34_00083	1	c(94987..95445)		hypothetical protein		S:ENOG410Y48X					1:83:94987	5:454:282389	4:2251:2203372	173:9596:17655	2:559:63305	13:6935:74601
N34_00084	1	c(95502..95765)		Cell division protein CrgA	Cell cycle; Cell division; Cell membrane; Membrane; Transmembrane; Transmembrane helix.	S:ENOG410ZX14				Involved in cell division; Belongs to the CrgA family.	1:84:95502	5:455:282924	4:2250:2202964	173:9597:18191	2:560:63837	13:6936:75128
N34_00085	1	95948..96586	pabA	Aminodeoxychorismate synthase	Amino-acid biosynthesis; Aromatic amino acid biosynthesis; Glutamine amidotransferase; Lyase; Tryptophan biosynthesis.	E:COG0512	470145.6.peg.3582	Cofactors, Vitamins, Prosthetic Groups, Pigments Folate and pterines Folate_Biosynthesis Para-aminobenzoate synthase, amidotransferase component (EC 2.6.1.85)	K01664	Part of a heterotetrameric complex that catalyzes the two-step biosynthesis of anthranilate, an intermediate in the biosynthesis of L-tryptophan. In the first step, the glutamine- binding beta subunit (TrpG) of anthranilate synthase (AS) provides the glutamine amidotransferase activity which generates ammonia as a substrate that, along with chorismate, is used in the second step, catalyzed by the…	1:85:95948	5:456:283389	4:2249:2202197	173:9598:18656	2:561:64301	13:6937:75552
N34_00086	1	96648..97355	ribD2	5-amino-6-(5-phosphoribosylamino)uracil reductase	NADP; Oxidoreductase; Riboflavin biosynthesis.	H:COG1985	247156.1.peg.161	Cofactors, Vitamins, Prosthetic Groups, Pigments Riboflavin, FMN, FAD Riboflavin,_FMN_and_FAD_metabolism 5-amino-6-(5-phosphoribosylamino)uracil reductase (EC 1.1.1.193)	K00082	Catalyzes an early step in riboflavin biosynthesis, the NADPH-dependent reduction of the ribose side chain of 2,5-diamino- 6-ribosylamino-4(3H)-pyrimidinone 5'-phosphate, yielding 2,5- diamino-6-ribitylamino-4(3H)-pyrimidinone 5'-phosphate; Belongs to the HTP reductase family.; KEGG: asd:AS9A_3712 5-amino-6-(5-phosphoribosylamino)uracil reductase	1:86:96648	5:457:284089	4:2248:2201260	173:9599:19354	2:562:64998	13:6938:76214
N34_00087	1	97373..97813	ribD	Diaminohydroxyphosphoribosylaminopyrimidine deaminase		H:COG0117	471852.6.peg.1871	Cofactors, Vitamins, Prosthetic Groups, Pigments Riboflavin, FMN, FAD Riboflavin,_FMN_and_FAD_metabolism Pyrimidine deaminase eukaryotic (EC 3.5.4.26)	K11752	KEGG: nno:NONO_c00370 diaminohydroxyphosphoribosylaminopyrimidine deaminase / 5-amino-6-(5-phosphoribosylamino)uracil reductase	1:87:97373	5:458:285101	4:2247:2200760	173:9600:20419	2:563:65740	13:6939:76897
N34_00088	1	c(97821..99713)	prkC,stkP	Non-specific serine/threonine protein kinase	ATP-binding; Cell membrane; Kinase; Magnesium; Membrane; Metal-binding; Nucleotide-binding; Phosphoprotein; Repeat; Serine/threonine-protein kinase; Transferase; Transmembrane; Transmembrane helix.	T:COG0515	247156.8.peg.71	Clustering-based subsystems null Conserved_gene_cluster_associated_with_Met-tRNA_formyltransferase Serine/threonine protein kinase PrkC, regulator of stationary phase	K12132	Protein kinase that regulates many aspects of mycobacterial physiology. Is a key component of a signal transduction pathway that regulates cell growth, cell shape and cell division via phosphorylation of target proteins; Belongs to the protein kinase superfamily. Ser/Thr protein kinase family; Contains 4 PASTA domains; Contains 1 protein kinase domain.; KEGG: mkn:MKAN_14950 eukaryotic-like serine…	1:88:97821	5:459:285587	4:2246:2198837	173:9601:20941	2:564:66269	13:6940:77358
N34_00089	1	c(99710..101326)	prkC,stkP	Non-specific serine/threonine protein kinase	ATP-binding; Kinase; Nucleotide-binding; Repeat; Serine/threonine-protein kinase; Transferase.	T:COG0515|T:COG2815	525329.3.peg.558	Clustering-based subsystems null Conserved_gene_cluster_associated_with_Met-tRNA_formyltransferase Serine/threonine protein kinase PrkC, regulator of stationary phase	K12132	Belongs to the protein kinase superfamily. Ser/Thr protein kinase family; Contains 4 PASTA domains; Contains 1 protein kinase domain.; KEGG: lje:BUE77_03670 eukaryotic-like serine/threonine-protein kinase	1:89:99710	5:460:287467	4:2245:2197323	173:9602:22821	2:565:68149	13:6941:79265
N34_00090	1	c(101376..102839)		Penicillin-binding protein	Cell membrane; Cell shape; Cell wall biogenesis/degradation; Membrane; Peptidoglycan synthesis; Phosphoprotein; Signal-anchor; Transferase; Transmembrane; Transmembrane helix.	M:COG0768	247156.1.peg.165	Clustering-based subsystems null Bacterial_Cell_Division Cell division protein FtsI [Peptidoglycan synthetase] (EC 2.4.1.129)	K05364	Cell wall formation. Plays an important role in cell division and cell shape maintenance by cross-linking adjacent peptidoglycan chains through transpeptidation. Belongs to the transpeptidase family.	1:90:101376	5:462:289137	4:2244:2195805	173:9603:24436	2:566:69762	13:6942:80797
N34_00091	1	c(102836..104353)		Uncharacterized FtsW-like protein	Cell membrane; Membrane; Transmembrane; Transmembrane helix.	D:COG0772	247156.1.peg.166	Clustering-based subsystems null Bacterial_Cell_Division Cell division protein FtsW	K03588	Belongs to the SEDS family.	1:91:102836	5:463:290597	4:2243:2194294	173:9604:25896	2:567:71222	13:6943:82260
N34_00092	1	c(104353..105849)	prpC,phpP	Protein-serine/threonine phosphatase	Cell membrane; Hydrolase; Manganese; Membrane; Metal-binding; Protein phosphatase; Transmembrane; Transmembrane helix.	T:COG0631	443255.8.peg.794	Virulence, Disease and Defense Resistance to antibiotics and toxic compounds Cobalt-zinc-cadmium_resistance Transcriptional regulator, MerR family	K20074	The only predicted protein phosphatase in M.tuberculosis, it dephosphorylates at least 5 protein kinases (PknA, PknB, PknD, PknE and PknF) and the penicillin-binding protein PBPA; Contains 1 PPM-type phosphatase domain.; KEGG: mtu:Rv0018c PPM family protein phosphatase	1:92:104353	5:464:292081	4:2242:2192858	173:9605:27380	2:568:72739	13:6944:83804
N34_00093	1	c(105846..106313)		FHA domain-containing protein FhaB	Cell membrane; Membrane; Phosphoprotein; Transmembrane; Transmembrane helix.	T:COG1716	349163.4.peg.3512	Regulation and Cell signaling null cAMP_signaling_in_bacteria Adenylate cyclase (EC 4.6.1.1)	K21397	Regulates growth and cell division. Probably required for divisomal protein assembly under oxidative stress; Contains 1 FHA domain.	1:93:105846	5:465:293544	4:2241:2192394	173:9606:28855	2:569:74205	13:6945:85249
N34_00094	1	c(106505..108037)		FHA domain-containing protein FhaA	Cytoplasm; Phosphoprotein.	T:COG1716	585530.3.peg.2177	Regulation and Cell signaling null cAMP_signaling_in_bacteria Adenylate cyclase (EC 4.6.1.1)	K03111	Regulates cell growth and peptidoglycan synthesis by binding to MviN. May inhibit the late stages of peptidoglycan synthesis; Contains 1 FHA domain.	1:94:106505	5:466:294197	4:2240:2190838	173:9607:29508	2:570:74857	13:6946:85903
N34_00096	1	c(108432..110273)		hypothetical protein		S:ENOG410YEVM					1:96:108432
N34_00097	1	c(110270..110818)		hypothetical protein		S:ENOG410YWD2					1:97:110270
N34_00098	1	c(111778..112476)		hypothetical protein							1:98:111778
N34_00099	1	c(112995..114089)		hypothetical protein							1:99:112995
N34_00100	1	114697..115116		hypothetical protein					K03733		1:100:114697
N34_00101	1	c(115224..115406)		hypothetical protein							1:101:115224
N34_00102	1	c(115840..116343)		hypothetical protein							1:102:115840
N34_00103	1	c(116529..117008)		hypothetical protein							1:103:116529					1:340:342501
N34_00104	1	117254..117790		hypothetical protein							1:104:117254
N34_00105	1	117787..117939		hypothetical protein							1:105:117787
N34_00106	1	118051..118257		hypothetical protein							1:106:118051			147:7760:72868
N34_00107	1	118313..118687		hypothetical protein							1:107:118313			147:7760:72868
N34_00108	1	119067..119645		hypothetical protein		S:COG1669			K07075		1:108:119067
N34_00109	1	119719..120246		hypothetical protein		S:ENOG4111VY6					1:109:119719
N34_00110	1	c(120357..121643)		hypothetical protein		S:ENOG4111FSC					1:110:120357		4:3543:3620138
N34_00111	1	c(121721..125839)		hypothetical protein		S:ENOG410XQH8					1:111:121721	34:4682:28784	4:3547:3624400	134:6343:362232	14:1763:117339	3:2163:257596
N34_00112	1	c(125836..127056)		hypothetical protein		S:ENOG4111P0T					1:112:125836		4:3546:3623165
N34_00113	1	c(127053..128654)		hypothetical protein		S:ENOG410XPDK					1:113:127053		4:3545:3621633
N34_00114	1	c(128789..129805)		hypothetical protein		V:ENOG410ZY15	259536.19.peg.227	Membrane Transport Protein and nucleoprotein secretion system, Type IV Type_IV_pilus 3-dehydroquinate synthase (EC 4.2.3.4)			1:114:128789	19:3185:328177		148:7959:222333	63:5587:82434	9:5833:469344
N34_00115	1	c(130057..131997)		hypothetical protein		S:ENOG410YPBW					1:115:130057
N34_00116	1	132555..133073		hypothetical protein		S:ENOG4111JR3					1:116:132555
N34_00117	1	c(133277..133615)		hypothetical protein							1:117:133277	12:2034:306733		126:5021:57477	81:6649:52088
N34_00118	1	133827..134834	fbp	Diacylglycerol O-acyltransferase	Pyrrolidone carboxylic acid; Secreted; Signal.	S:COG0627	101510.16.peg.5058	Carbohydrates Polysaccharides Alpha-Amylase_locus_in_Streptocococcus putative esterase	K18851	One of the two major secreted proteins.; KEGG: mphl:MPHLCCUG_00201 diacylglycerol O-acyltransferase / trehalose O-mycolyltransferase	1:118:133827	33:4391:56167	4:2266:2216706	134:6655:679102	10:1094:18060	13:6916:61890
N34_00119	1	c(135305..135715)		hypothetical protein		S:ENOG410Y6ZZ					1:119:135305	9:1379:510283	4:2265:2215752	174:9737:20531	2:530:34847	13:6924:65505
N34_00120	1	136151..137620	sprC	hypothetical protein		O:ENOG410XQ6H			K18546	KEGG: ssx:SACTE_2872 streptogrisin C; Serine endopeptidases	1:120:136151	4:132:8347	4:2262:2211446	100:3228:1917	2:533:37760	6:4095:271910
N34_00121	1	c(137632..137940)		hypothetical protein		K:ENOG4111UCP					1:121:137632	10:1551:99102	4:4163:4428138	166:9278:66028	43:3799:89035	10:5892:20207
N34_00122	1	c(138016..138735)	ECI1_2	Delta(3)-Delta(2)-enoyl-CoA isomerase	Fatty acid metabolism; Isomerase; Lipid metabolism; Peroxisome.	S:ENOG410YFAM	247156.1.peg.1000	Carbohydrates Fermentation Butanol_Biosynthesis Enoyl-CoA hydratase (EC 4.2.1.17)	K07517	Able to isomerize both 3-cis and 3-trans double bonds into the 2-trans form in a range of enoyl-CoA species. Essential for the beta oxidation of unsaturated fatty acids; Belongs to the enoyl-CoA hydratase/isomerase family.; KEGG: bdi:100842438 Delta3-Delta2-enoyl-CoA isomerase	1:122:138016	5:427:260003	4:2267:2217840	174:9736:19408	61:5399:76491	8:5047:142088
N34_00123	1	138951..139364	cwlO	hypothetical protein		S:ENOG4111W74			K21471	KEGG: rtx:TI83_05370 peptidoglycan DL-endopeptidase CwlO; Acting on peptide bonds (peptidases)	1:123:138951	82:7896:8465	4:3608:3705459	1:131:166731	138:9122:13955	12:6754:222028
N34_00124	1	139460..140923		hypothetical protein		S:ENOG410ZG9V					1:124:139460		3:134:104848	173:9610:32076	2:572:76844	13:6969:105339
N34_00125	1	c(141614..142588)		hypothetical protein		S:COG1300					1:125:141614	5:468:297051	4:2237:2187835	173:9611:34170	2:574:78845	13:6970:107469
N34_00126	1	142614..143492		hypothetical protein		S:COG1714					1:126:142614	5:469:298147	4:2236:2186992	173:9612:35269	2:575:79941	13:6971:108515
N34_00127	1	c(143500..144795)		hypothetical protein		S:COG1721	504472.7.peg.1323	Clustering-based subsystems null CBSS-316273.3.peg.448 FIG037995: Hypothetical protein			1:127:143500	5:470:299392	4:2235:2185419	173:9613:36231	2:579:83199	13:6972:109329
N34_00128	1	c(144800..145783)	moxR	Protein MoxR	ATP-binding; Cytoplasm; Methanol utilization; Nucleotide-binding.	S:COG0714	582402.5.peg.753	Clustering-based subsystems alpha-proteobacterial cluster of hypotheticals CBSS-52598.3.peg.2843 FIG017823: ATPase, MoxR family	K03924	May be involved in the regulation of formation of active methanol dehydrogenase. Belongs to the MoxR family.; KEGG: nno:NONO_c00520 MoxR-like ATPase; Acting on acid anhydrides; catalyzing transmembrane movement of substances	1:128:144800	5:471:300713	4:2234:2184432	173:9614:37552	2:580:84520	13:6973:110618
N34_00129	1	c(145794..146864)		Uncharacterized membrane protein	Cell membrane; Membrane; Transmembrane; Transmembrane helix.	S:ENOG4112534					1:129:145794	5:472:301693	4:2233:2183339	173:9615:38532	2:581:85500	13:6974:111598
N34_00130	1	c(146861..147787)		hypothetical protein							1:130:146861	5:473:302760	4:2232:2182428	173:9616:39599	2:582:86567	13:6975:112617
N34_00131	1	c(147849..148526)		uncharacterized protein		S:COG0384					1:131:147849		4:7236:7857408	173:9619:42754	2:583:87637	13:6979:117656
N34_00132	1	c(148599..150302)		hypothetical protein		S:ENOG410YCJH					1:132:148599	5:480:309655	4:2229:2177924	173:9624:47694	2:588:92498	13:6980:118387
N34_00133	1	151183..155880	gltB	Glutamate synthase (NADPH)	3Fe-4S; Amino-acid biosynthesis; FAD; Flavoprotein; FMN; Glutamate biosynthesis; Glutamine amidotransferase; Iron; Iron-sulfur; Metal-binding; Oxidoreductase.	E:COG0070|E:COG0069|E:COG0067	247156.1.peg.177	Nitrogen Metabolism null Ammonia_assimilation Glutamate synthase [NADPH] large chain (EC 1.4.1.13)	K00265	Belongs to the glutamate synthase family; Contains 1 glutamine amidotransferase type-2 domain.; KEGG: nfa:NFA_960 glutamate synthase (NADPH) large chain	1:133:151183	5:482:313067	4:2226:2171485	173:9626:51164	2:590:95999	13:6982:121629
N34_00134	1	156006..157475	gltD	Glutamate synthase (NADPH)	4Fe-4S; Amino-acid biosynthesis; Glutamate biosynthesis; Iron; Iron-sulfur; Metal-binding; NADP; Oxidoreductase.	E:COG0493	247156.1.peg.178	Nitrogen Metabolism null Ammonia_assimilation Glutamate synthase [NADPH] small chain (EC 1.4.1.13)	K00266	Contains 1 4Fe-4S ferredoxin-type domain.; KEGG: ncy:NOCYR_0047 glutamate synthase (NADPH) small chain	1:134:156006	5:483:317995	4:2225:2169929	173:9627:55978	2:591:100810	13:6983:126274
N34_00135	1	157748..158716		Cutinase		S:ENOG410YHDW	663886.3.peg.4308	Clustering-based subsystems null CBSS-83332.1.peg.3803 hypothetical protein Rv3802c	K08095	KEGG: cter:A606_03065 cutinase	1:135:157748	5:484:319795	4:2224:2168641	173:9628:57766	2:592:102599	13:6984:128050
N34_00136	1	c(159480..159794)		hypothetical protein		S:ENOG4110NDT					1:136:159480	5:486:321328		173:9630:59308	2:595:104170
N34_00137	1	c(159917..160597)	gpmB	Phosphoglycerate mutase (2,3-diphosphoglycerate-independent)		G:COG0406			K15634	KEGG: bgl:bglu_1g05750 probable phosphoglycerate mutase	1:137:159917	5:488:322730	4:2222:2167867	173:9632:60653	2:597:105581	13:6987:129807
N34_00138	1	c(160683..164195)	KARS,lysS	Lysine--tRNA ligase	Aminoacyl-tRNA synthetase; Antibiotic resistance; ATP-binding; Cell membrane; Ligase; Lipid metabolism; Magnesium; Membrane; Metal-binding; Multifunctional enzyme; Nucleotide-binding; Transferase; Transmembrane; Transmembrane helix; Virulence.	J:COG1190|S:COG2898	247156.1.peg.184	Protein Metabolism Protein biosynthesis tRNA_aminoacylation,_Lys Lysyl-tRNA synthetase (class II) related protein found fused to membrane protein	K04567	Catalyzes the production of L-lysyl-tRNA(Lys)transfer and the transfer of a lysyl group from L-lysyl-tRNA(Lys) to membrane-bound phosphatidylglycerol (PG), which produces lysylphosphatidylglycerol (LPG), one of the components of the bacterial membrane with a positive net charge. LPG synthesis contributes to the resistance to cationic antimicrobial peptides (CAMPs) and likely protects M.tuberculos…	1:138:160683	5:489:323474	4:2221:2164455	173:9633:61380	2:598:106307	13:6989:132290
N34_00139	1	164212..164412		uncharacterized protein	RNA-binding.	S:COG2501	247156.1.peg.186	Clustering-based subsystems Hypothetical associated with RecF Hypothetical_Coupled_to_RecF FIG002958: hypothetical protein	K14761	Contains 1 S4 RNA-binding domain.	1:139:164212	5:490:327015	4:2220:2164045	173:9634:64900	2:599:109827	13:6990:135767
N34_00140	1	c(164431..164976)		Putative 4-hydroxy-4-methyl-2-oxoglutarate aldolase	Lyase; Metal-binding.	H:COG0684	247156.1.peg.185	RNA Metabolism RNA processing and modification RNA_processing_and_degradation,_bacterial Ribonuclease E inhibitor RraA	K02553	Catalyzes the aldol cleavage of 4-hydroxy-4-methyl-2- oxoglutarate (HMG) into 2 molecules of pyruvate. Also contains a secondary oxaloacetate (OAA) decarboxylase activity due to the common pyruvate enolate transition state formed following C-C bond cleavage in the retro-aldol and decarboxylation reactions (By similarity); Belongs to the class II aldolase/RraA-like family.	1:140:164431	5:491:327237	4:2219:2163566	173:9635:65122	2:600:110049	13:6991:135998
N34_00141	1	c(165037..165975)		hypothetical protein		P:ENOG410ZQSR	632772.3.peg.3903	Virulence, Disease and Defense Resistance to antibiotics and toxic compounds Copper_homeostasis Copper resistance protein D	K07245		1:141:165037	5:492:328020	4:2217:2162062	173:9636:65700	2:601:110776	13:6993:137027
N34_00142	1	c(165997..166536)		hypothetical protein		P:ENOG411222C	234621.6.peg.253	Virulence, Disease and Defense Resistance to antibiotics and toxic compounds Copper_homeostasis Copper resistance protein D	K07156		1:142:165997	5:493:328958	4:2216:2161526	173:9637:66638	2:602:111711	13:6994:137965
N34_00143	1	c(166533..167183)		hypothetical protein		S:ENOG4111NJI			K07040		1:143:166533	5:494:329566	4:2215:2160861	173:9638:67174	2:603:112316	13:6995:138507
N34_00144	1	c(167225..167812)		hypothetical protein							1:144:167225	5:495:330273	4:2214:2159976	173:9639:67874	2:604:113014	13:6996:139199
N34_00145	1	c(167835..168485)		hypothetical protein		S:ENOG4112116					1:145:167835	5:496:330896	4:2213:2159313	173:9640:68496	2:605:113634	13:6997:139841
N34_00146	1	168593..170437		hypothetical protein		S:COG2251					1:146:168593	5:497:332023	4:2212:2157072	173:9641:70100	2:606:114742	13:6998:140583
N34_00147	1	170477..172435		Chaperone protein HtpG	ATP-binding; Chaperone; Cytoplasm; Nucleotide-binding; Stress response.	O:COG0326	247156.1.peg.193	Protein Metabolism Protein folding Protein_chaperones Chaperone protein HtpG	K04079	Molecular chaperone. Has ATPase activity; Belongs to the heat shock protein 90 family.	1:147:170477	5:498:333819	4:2211:2155035	173:9642:71902	2:607:116526	13:6999:142435
N34_00148	1	c(172505..173272)	entA	2,3-dihydro-2,3-dihydroxybenzoate dehydrogenase	Oxidoreductase.	S:ENOG410XNNW	591157.3.peg.1737	Clustering-based subsystems Fatty acid metabolic cluster CBSS-246196.1.peg.364 3-oxoacyl-[acyl-carrier protein] reductase (EC 1.1.1.100)	K00216	Belongs to the short-chain dehydrogenases/reductases (SDR) family.; KEGG: ocm:CBP12_05470 2,3-dihydro-2,3-dihydroxybenzoate dehydrogenase	1:148:172505	5:501:336376	4:2208:2152855	173:9644:74441	2:609:119045	13:7002:145570
N34_00149	1	173418..174077		hypothetical protein		K:ENOG4111WFK			K16137		1:149:173418	5:502:337401	4:2207:2152027	173:9645:75375	2:610:120178	13:7003:146494
N34_00150	1	c(174101..174847)		hypothetical protein		S:ENOG4111WP5					1:150:174101	5:503:338125	4:2206:2151135	173:9666:91331	2:611:120859	13:7004:147129
N34_00151	1	c(175158..175685)		hypothetical protein		S:ENOG4111K3N					1:151:175158	5:504:339427	4:2204:2149727	173:9667:92493	2:612:121904	13:7005:148162
N34_00152	1	175760..175984		hypothetical protein							1:152:175760	5:505:340026
N34_00153	1	c(175888..176511)	SOD2	Superoxide dismutase	Iron; Metal-binding; Oxidoreductase; Secreted.	P:COG0605	266940.5.peg.3697	Stress Response Oxidative stress Regulation_of_Oxidative_Stress_Response Superoxide dismutase [Mn] (EC 1.15.1.1)	K04564	Destroys superoxide anion radicals which are normally produced within the cells and which are toxic to biological systems; Belongs to the iron/manganese superoxide dismutase family.; KEGG: mtu:Rv3846 superoxide dismutase, Fe-Mn family	1:153:175888	5:506:340166	4:2203:2148904	173:9668:93232	2:613:122644	13:7006:148856
N34_00154	1	176699..177421	msrA	Peptide-methionine (S)-S-oxide reductase	Oxidoreductase; Plasmid.	O:COG0225	101510.16.peg.4039	Protein Metabolism Protein processing and modification Peptide_methionine_sulfoxide_reductase Peptide methionine sulfoxide reductase MsrA (EC 1.8.4.11)	K07304	Has an important function as a repair enzyme for proteins that have been inactivated by oxidation. Catalyzes the reversible oxidation-reduction of methionine sulfoxide in proteins to methionine; Belongs to the MsrA Met sulfoxide reductase family.; KEGG: nhl:Nhal_2915 peptide-methionine (S)-S-oxide reductase	1:154:176699	36:4926:11606	4:6680:7250607	134:6149:135012	89:7198:8127	13:7007:149661
N34_00155	1	c(177461..178081)		hypothetical protein		S:ENOG410YY80					1:155:177461	5:507:340944	4:2202:2148021	173:9669:94010	2:614:123416	13:7008:150370
N34_00156	1	178377..178472		hypothetical protein							1:156:178377
N34_00157	1	178469..178825	glpE	Thiosulfate sulfurtransferase	Cytoplasm; Transferase.	P:ENOG41121TY	300852.3.peg.896	RNA Metabolism RNA processing and modification tRNA_modification_Archaea Rhodanese-like domain protein	K02439	Catalyzes, although with low efficiency, the sulfur transfer reaction from thiosulfate to cyanide; Belongs to the GlpE family; Contains 1 rhodanese domain.; KEGG: ror:RORB6_20475 thiosulfate sulfurtransferase	1:157:178469	5:508:341935	4:2201:2147174	173:9670:94999	2:615:124407	13:7009:151379
N34_00158	1	178845..179951		hypothetical protein		S:ENOG4111H30					1:158:178845	5:509:342308	4:2200:2146067	173:9671:95372	2:616:124780	13:7010:151770
N34_00159	1	179948..180715	glpQ,ugpQ	Glycerophosphodiester phosphodiesterase	Calcium; Glycerol metabolism; Hydrolase; Metal-binding.	C:COG0584	247156.1.peg.202	Carbohydrates Sugar alcohols Glycerol_and_Glycerol-3-phosphate_Uptake_and_Utilization Glycerophosphoryl diester phosphodiesterase (EC 3.1.4.46)	K01126	Glycerophosphoryl diester phosphodiesterase hydrolyzes deacylated phospholipids to G3P and the corresponding alcohols; Belongs to the glycerophosphoryl diester phosphodiesterase family; Contains 1 GP-PDE domain.; KEGG: nbr:O3I_000410 glycerophosphoryl diester phosphodiesterase	1:159:179948	5:510:343435	4:2199:2145303	173:9672:96487	2:617:125904	13:7011:152828
N34_00160	1	c(180750..181106)		hypothetical protein		S:ENOG410ZD67					1:160:180750	47:5555:44844			162:9500:10292
N34_00161	1	181264..182187		hypothetical protein		S:ENOG41100MK					1:161:181264	5:511:344336	4:2198:2144206	173:9673:97370	2:618:127028	13:7012:153654
N34_00162	1	c(182215..183123)		Putative transcriptional regulator YwtF	Cell membrane; Membrane; Signal-anchor; Transcription; Transcription regulation; Transmembrane; Transmembrane helix.	K:COG1316	557599.3.peg.2602	Regulation and Cell signaling null Cell_envelope-associated_LytR-CpsA-Psr_transcriptional_attenuators Cell envelope-associated transcriptional attenuator LytR-CpsA-Psr, subfamily A1 (as in PMID19099556)		Belongs to the LytR/CpsA/Psr regulatory protein family.	1:162:182215	5:512:345526	4:2195:2141585	173:9674:98359	3:619:395	13:7015:155954
N34_00163	1	c(183532..184332)		hypothetical protein		S:COG1266			K07052		1:163:183532	5:513:346845	4:2194:2140444	173:9675:99693	4:620:314	13:7016:157338
N34_00164	1	c(184440..185201)		hypothetical protein		S:ENOG410Y9FA			K07226		1:164:184440	5:514:347822	4:2192:2139068	173:9676:100552	4:621:1428	13:7017:158587
N34_00165	1	185307..185735		hypothetical protein		S:ENOG410ZB5K					1:165:185307	5:515:348692	4:2191:2138469	173:9677:101422	4:622:2225	13:7018:159454
N34_00166	1	185805..186725	pheA2	Prephenate dehydratase	Amino-acid biosynthesis; Aromatic amino acid biosynthesis; Lyase; Phenylalanine biosynthesis.	E:COG0077	247156.1.peg.210	Amino Acids and Derivatives Aromatic amino acids and derivatives Phenylalanine_and_Tyrosine_Branches_from_Chorismate Prephenate dehydratase (EC 4.2.1.51)	K04518	Contains 1 ACT domain; Contains 1 prephenate dehydratase domain.; KEGG: asd:AS9A_0084 prephenate dehydratase	1:166:185805	5:516:349188	4:2190:2137538	173:9678:101918	4:623:2751	13:7019:159927
N34_00167	1	186722..187417	psp	Phosphoserine phosphatase		G:COG0406	395495.5.peg.3717	Cofactors, Vitamins, Prosthetic Groups, Pigments Tetrapyrroles Cobalamin_synthesis Alpha-ribazole-5'-phosphate phosphatase (EC 3.1.3.73)	K22305	KEGG: tam:Theam_1342 phosphoserine phosphatase	1:167:186722	5:517:350060	4:2189:2136792	173:9679:102790	4:624:3668	13:7020:160844
N34_00168	1	c(187435..188244)		hypothetical protein		S:ENOG410Y072					1:168:187435	5:519:351109	4:2188:2135908	173:9680:103471	4:625:4355	13:7021:161510
N34_00169	1	c(188279..189451)		Uncharacterized PPE family immunogenic protein PPE68	Cell membrane; Cell wall; Membrane; Secreted.	S:ENOG410YU57	663886.3.peg.4394	Membrane Transport Protein translocation across cytoplasmic membrane ESAT-6_proteins_secretion_system_in_Actinobacteria Putative ESX-1 secretion system gating protein PPE68	K21449	Belongs to the mycobacterial PPE family.	1:169:188279	5:520:351606	4:2187:2134718	173:9681:104301	4:626:5182	13:7022:162341
N34_00170	1	c(189495..189821)		hypothetical protein		S:ENOG410Z3UT					1:170:189495	5:521:352825	4:2186:2134317	173:9682:105517	4:627:6401	13:7023:163575
N34_00171	1	190683..192308		hypothetical protein		K:ENOG410YBUR					1:171:190683		4:2558:2555698
N34_00172	1	c(192630..193217)		hypothetical protein							1:172:192630
N34_00173	1	c(193222..193716)		hypothetical protein							1:173:193222
N34_00174	1	c(194565..194771)		hypothetical protein							1:174:194565
N34_00175	1	195346..195678		hypothetical protein							1:175:195346				115:8508:37473
N34_00176	1	195942..196262		hypothetical protein							1:176:195942
N34_00177	1	c(196736..197002)		hypothetical protein							1:177:196736
N34_00178	1	c(197292..197711)		Tyrosine recombinase XerC	Cell cycle; Cell division; Chromosome partition; Cytoplasm; DNA integration; DNA recombination; DNA-binding.	L:COG4974	562970.4.peg.1557	Protein Metabolism Protein degradation Proteasome_bacterial Site-specific tyrosine recombinase	K03733	Site-specific tyrosine recombinase, which acts by catalyzing the cutting and rejoining of the recombining DNA molecules. The XerC-XerD complex is essential to convert dimers of the bacterial chromosome into monomers to permit their segregation at cell division. It also contributes to the segregational stability of plasmids; Belongs to the 'phage' integrase family. XerC subfamily.	1:178:197292	53:6041:169333	4:5033:5365536	15:2000:58972	10:1271:217360	18:7800:41885
N34_00179	1	198478..198624		hypothetical protein							1:179:198478					9:5386:22419
N34_00180	1	199072..199284		hypothetical protein							1:180:199072
N34_00181	1	199626..200387		hypothetical protein							1:181:199626
N34_00182	1	c(200903..201223)		hypothetical protein							1:182:200903	7:625:53930
N34_00183	1	201898..202341		hypothetical protein							1:183:201898
N34_00184	1	c(202423..203139)		hypothetical protein							1:184:202423
N34_00185	1	c(203586..206153)	pknK	Non-specific serine/threonine protein kinase		K:COG2909|K:COG3903			K13419	KEGG: rer:RER_08140 serine/threonine-protein kinase PknK	1:185:203586	19:3255:398364	4:5051:5384921	111:3935:21807	12:1309:20385	1:789:806147
N34_00186	1	c(206146..206544)		hypothetical protein							1:186:206146
N34_00187	1	c(207406..207597)		hypothetical protein							1:187:207406
N34_00188	1	208546..208932		hypothetical protein							1:188:208546	7:652:83309		5:941:161611	13:1650:310017
N34_00189	1	209057..210982		Cephamycin export protein CmcT	Antibiotic resistance; Cell membrane; Membrane; Transmembrane; Transmembrane helix; Transport.	P:ENOG4111JY4	78245.7.peg.4710	Metabolism of Aromatic Compounds null Gentisare_degradation 4-hydroxybenzoate transporter	K08194	Involved in cephamycin export. Belongs to the major facilitator superfamily.	1:189:209057	7:653:84735	4:5047:5379189	134:6602:627890	13:1632:290380	20:7887:15222
N34_00190	1	210985..212043	tesB	Acyl-CoA thioesterase	Hydrolase.	I:COG1946	525909.11.peg.1935	Fatty Acids, Lipids, and Isoprenoids Fatty acids Acyl-CoA_thioesterase_II Acyl-CoA thioesterase II (EC 3.1.2.-)	K10805	Can hydrolyze a broad range of acyl-CoA thioesters. Its physiological function is not known (By similarity); Belongs to the C/M/P thioester hydrolase family.; KEGG: afo:Afer_1834 acyl-CoA thioesterase II; Thiolester hydrolases	1:190:210985	7:654:86667	4:4907:5222046	144:7630:187398	36:3059:76893	6:4153:329749
N34_00191	1	212261..213517		hypothetical protein		S:ENOG410Z1V7					1:191:212261	7:656:88547	4:2545:2536448	13:1836:17161	154:9394:2657	11:6543:327831
N34_00192	1	213832..214875	ripA	hypothetical protein		M:COG0791	526226.5.peg.4279	Phages, Prophages, Transposable elements, Plasmids Phages, Prophages Phage_tail_proteins_2 Phage tape measure	K21473	KEGG: mdx:BTO20_20330 peptidoglycan DL-endopeptidase RipA; Acting on peptide bonds (peptidases)	1:192:213832	7:657:89991	4:6662:7229230	129:5662:55611	19:1880:2849	3:2461:577747
N34_00193	1	214872..215531		hypothetical protein							1:193:214872	7:658:91022
N34_00194	1	215521..216111		hypothetical protein							1:194:215521	7:659:91645
N34_00195	1	216140..216436		hypothetical protein							1:195:216140	7:660:92188
N34_00196	1	216433..216921		hypothetical protein							1:196:216433	7:661:92787
N34_00197	1	217107..217790		hypothetical protein		S:ENOG410ZUS3					1:197:217107	7:662:93186		129:5667:63570	13:1642:303541	3:2467:586537
N34_00198	1	217826..219346		hypothetical protein		S:ENOG411217B					1:198:217826	7:663:93893	4:6667:7237169	33:2594:6770	13:1641:302093	3:2466:585056
N34_00199	1	219363..220850		hypothetical protein		S:ENOG411119B					1:199:219363	7:664:95430		129:5665:60512	18:1877:168	3:2465:583569
N34_00200	1	220847..222424		hypothetical protein		S:ENOG410XNYD					1:200:220847	7:665:96914	4:6665:7231914	5:953:172970	19:1878:72	3:2463:579990
N34_00201	1	222565..223134		hypothetical protein							1:201:222565	7:666:98581
N34_00202	1	223124..224836		hypothetical protein		U:COG3505	269796.9.peg.867	Virulence Type III, Type IV, Type VI, ESAT secretion systems Type_4_secretion_and_conjugative_transfer Type IV secretion system protein VirD4	K03205		1:202:223124	7:667:99191	4:6660:7226722	129:5660:52977	13:1629:287039	3:2459:575233
N34_00203	1	224833..225450		hypothetical protein							1:203:224833	7:668:100897
N34_00204	1	c(225459..225995)		hypothetical protein		S:ENOG4111YTG					1:204:225459		4:4039:4306534
N34_00205	1	c(226203..226691)		hypothetical protein							1:205:226203			17:2064:3462
N34_00206	1	226802..227323		hypothetical protein							1:206:226802
N34_00207	1	227320..227919		hypothetical protein							1:207:227320
N34_00208	1	c(229016..234388)		Vegetative cell wall protein gp1	Glycoprotein; Repeat; Signal.	T:COG5585	547045.3.peg.1378	Membrane Transport Protein secretion system, Type VI Type_VI_secretion_systems VgrG protein	K21125		1:208:229016	35:4697:8211	4:6931:7522912
N34_00209	1	c(234394..234978)		hypothetical protein		S:ENOG410YVBN					1:209:234394	35:4700:17022	4:6932:7528674
N34_00210	1	c(234981..235385)		hypothetical protein		S:ENOG410Y7YV					1:210:234981	35:4701:17622	4:6933:7529270
N34_00211	2	c(65..553)		hypothetical protein		L:ENOG410ZFJW					2:211:65
N34_00212	2	c(660..2435)		hypothetical protein		S:ENOG4111P2G	525368.3.peg.5204	Cell Division and Cell Cycle null Two_cell_division_clusters_relating_to_chromosome_partitioning Chromosome (plasmid) partitioning protein ParB	K03497		2:212:660	83:7962:29468		15:1975:36931
N34_00213	2	c(2520..3194)		hypothetical protein							2:213:2520				34:2819:40804
N34_00214	2	c(3191..3409)		hypothetical protein							2:214:3191				34:2818:40589
N34_00215	2	c(3466..4689)		hypothetical protein		S:ENOG410XSP9					2:215:3466				34:2817:40230
N34_00216	2	c(4800..5045)		hypothetical protein							2:216:4800
N34_00217	2	c(5042..5614)		hypothetical protein							2:217:5042
N34_00218	2	c(5698..6522)		hypothetical protein		S:ENOG410Z20D					2:218:5698
N34_00219	2	c(7418..8131)		uncharacterized protein		O:COG0606	247156.1.peg.3996	Phages, Prophages, Transposable elements, Plasmids Transposable elements CBSS-203122.12.peg.188 ComM-related protein	K07391	Belongs to the Mg-chelatase subunits D/I family. ComM subfamily.	2:219:7418	12:2083:360540	4:7650:8359793	125:4963:1	39:3447:97154	1:1025:1043153
N34_00220	2	c(8131..8397)		hypothetical protein							2:220:8131
N34_00221	2	c(8450..9349)		uncharacterized protein		L:COG0758	298653.4.peg.1143	Clustering-based subsystems null Conserved_gene_cluster_associated_with_Met-tRNA_formyltransferase Rossmann fold nucleotide-binding protein Smf possibly involved in DNA uptake	K04096		2:221:8450	12:2082:358903	4:7649:8358021	126:5092:123144	39:3448:98659	1:1026:1044806
N34_00222	2	c(9652..10728)		hypothetical protein		S:ENOG41121H2					2:222:9652	83:7964:31638	4:7223:7842513	134:6787:810868	10:1190:122446	7:4497:96774
N34_00223	2	c(11361..12026)		uncharacterized protein	Repeat.	S:COG1357	375286.7.peg.2237	Respiration Electron accepting reactions Terminal_cytochrome_oxidases Transport ATP-binding protein CydC	K15352	Contains 5 pentapeptide repeat domains.	2:223:11361	21:3462:30607	4:6403:6929462		81:6667:73232	4:3157:599634
N34_00224	2	c(12256..12600)		hypothetical protein							2:224:12256	21:3463:31449
N34_00225	2	c(13195..14457)		Putative prophage phiRv2 integrase	DNA integration; DNA recombination; DNA-binding; Viral genome integration; Virus entry into host cell.	L:COG0582				Integrase is necessary for integration of the phage into the host genome by site-specific recombination. In conjunction with excisionase, integrase is also necessary for excision of the prophage from the host genome (By similarity); Belongs to the 'phage' integrase family.	2:225:13195					16:7587:25436
N34_00226	2	c(14820..16034)		hypothetical protein		K:ENOG410Z7T7	338969.11.peg.2402	Virulence, Disease and Defense Resistance to antibiotics and toxic compounds Multidrug_Resistance_Efflux_Pumps Transcription repressor of multidrug efflux pump acrAB operon, TetR (AcrR) family	K16137		2:226:14820	12:2068:344453	4:1294:1166115	163:8838:40403	52:4650:32455	8:5353:495970
N34_00227	2	16221..17408	fadA,fadI	Acetyl-CoA C-acyltransferase	Acetylation; Acyltransferase; Alternative initiation; Cytoplasm; Lipid transport; Lipid-binding; Mitochondrion; Peroxisome; Phosphoprotein; Transferase; Transport.	I:ENOG410XPRW	350058.8.peg.2389	Fatty Acids, Lipids, and Isoprenoids null Polyhydroxybutyrate_metabolism 3-ketoacyl-CoA thiolase (EC 2.3.1.16)	K00632	Mediates in vitro the transfer of all common phospholipids, cholesterol and gangliosides between membranes. May play a role in regulating steroidogenesis. In the N-terminal sectio; belongs to the thiolase family; Contains 1 SCP2 domain.; KEGG: kphy:AOZ06_08790 acetyl-CoA acyltransferase	2:227:16221	9:1095:144018	4:3279:3359002	7:1173:65261	111:8338:12535	8:5111:195104
N34_00228	2	17420..19009	ACSF2	Probable acyl-activating enzyme 5, peroxisomal	Fatty acid metabolism; Ligase; Lipid metabolism; Peroxisome.	IQ:COG0318	247634.3.peg.216	Cofactors, Vitamins, Prosthetic Groups, Pigments Biotin Biotin_biosynthesis Long-chain-fatty-acid--CoA ligase (EC 6.2.1.3)	K00666	May act as an acid--thiol ligase that activates carboxylic acids by forming acyl-CoAs; Belongs to the ATP-dependent AMP-binding enzyme family.; KEGG: spkc:KC8_06315 fatty-acyl-CoA synthase; Acid--thiol ligases	2:228:17420	95:8321:22614	4:1962:1909482	129:5756:159145	141:9175:5290	11:6301:70636
N34_00229	2	19012..20073	EO,FaQR	2-methylene-furan-3-one reductase	Oxidoreductase.	E:COG1063	521098.5.peg.2783	Miscellaneous null ZZ_gjo_need_homes Quinone oxidoreductase (EC 1.6.5.5)	K18980	Belongs to the zinc-containing alcohol dehydrogenase family. Quinone oxidoreductase subfamily.; KEGG: tcc:18600753 2-methylene-furan-3-one reductase	2:229:19012	7:603:33406	4:2116:2040090	134:6097:82254	1:351:372353	5:3268:104
N34_00230	2	c(20213..21064)	ubiE	Demethylmenaquinone methyltransferase	Methyltransferase; Transferase; Transposable element.	S:ENOG410XRG1	264732.9.peg.1272	Cofactors, Vitamins, Prosthetic Groups, Pigments Quinone cofactors Menaquinone_Biosynthesis_via_Futalosine_--_gjo Ubiquinone/menaquinone biosynthesis methyltransferase UbiE (EC 2.1.1.-)	K03183	Belongs to the methyltransferase superfamily.; KEGG: pbs:Plabr_0629 demethylmenaquinone methyltransferase / 2-methoxy-6-polyprenyl-1,4-benzoquinol methylase	2:230:20213	12:2006:274861	4:1978:1928214	132:5976:88444	5:779:120528	6:4085:259113
N34_00231	2	21321..21854		hypothetical protein		S:ENOG4112B6X					2:231:21321		3:70:35870
N34_00232	2	21907..22902	limB	Limonene 1,2-monooxygenase		C:COG2141			K14733	KEGG: amyb:BKN51_26440 limonene 1,2-monooxygenase	2:232:21907	12:2203:490601		126:5039:72353	96:7621:28300	15:7494:151872
N34_00233	2	22937..23407		hypothetical protein							2:233:22937
N34_00234	2	c(23545..23952)		hypothetical protein		E:COG0346					2:234:23545			22:2307:22907
N34_00235	2	24046..24810	fabG	3-oxoacyl-[acyl-carrier-protein] reductase	Fatty acid biosynthesis; Fatty acid metabolism; Lipid biosynthesis; Lipid metabolism; NADP; Oxidoreductase.	S:COG1028	224911.5.peg.3012	Fatty Acids, Lipids, and Isoprenoids Fatty acids Fatty_Acid_Biosynthesis_FASII Enoyl-[acyl-carrier-protein] reductase [NADPH] (EC 1.3.1.10)	K00059	Catalyzes the NADPH-dependent reduction of beta- ketoacyl-ACP substrates to beta-hydroxyacyl-ACP products, the first reductive step in the elongation cycle of fatty acid biosynthesis; Belongs to the short-chain dehydrogenases/reductases (SDR) family.; KEGG: gqu:AWC35_17890 3-oxoacyl-(acyl-carrier protein) reductase	2:235:24046	9:1009:55132	4:3388:3464879	26:2442:4640	1:108:118655	10:5956:89232
N34_00236	2	24822..25607		hypothetical protein		S:ENOG4111HII			K09992		2:236:24822
N34_00237	2	c(25679..26986)	CYP199A2	4-methoxybenzoate monooxygenase (O-demethylating)	Heme; Iron; Metal-binding; Monooxygenase; Oxidoreductase.	Q:ENOG410YPZF	253839.3.peg.5774	Nitrogen Metabolism null Nitric_oxide_synthase putative cytochrome P450 hydroxylase	K22553	Cytochromes P450 are a group of heme-thiolate monooxygenases. They oxidize a variety of structurally unrelated compounds, including steroids, fatty acids, and xenobiotics. Belongs to the cytochrome P450 family.; KEGG: amih:CO731_02618 4-methoxybenzoate monooxygenase (O-demethylating)	2:237:25679	33:4516:179557	3:98:61518	22:2310:24796	64:5658:55273	1:652:674590
N34_00238	2	27177..28604	kstD	3-oxosteroid 1-dehydrogenase	Cytoplasm; FAD; Flavoprotein; Mitochondrion; NAD; Nucleus; Oxidoreductase; Phosphoprotein.	C:COG1053	225849.3.peg.209	Respiration null Flavocytochrome_C Flavocytochrome c flavin subunit	K05898	Irreversibly catalyzes the reduction of fumarate to succinate; Belongs to the FAD-dependent oxidoreductase 2 family. FRD/SDH subfamily.; KEGG: rer:RER_29470 3-oxosteroid 1-dehydrogenase	2:238:27177	28:3841:53905	4:3826:3983111	113:4110:73777	29:2564:179142	5:3719:445850
N34_00239	2	28601..29254		hypothetical protein		S:ENOG41124PR					2:239:28601			128:5450:380647	54:4851:17269
N34_00240	2	c(29484..31226)	pps,ppsA	Pyruvate, water dikinase	Transferase.	G:COG0574	632772.3.peg.2520	Carbohydrates Central carbohydrate metabolism Glycolysis_and_Gluconeogenesis Phosphoenolpyruvate synthase (EC 2.7.9.2)	K01007	Belongs to the PEP-utilizing enzyme family.; KEGG: rop:ROP_24980 pyruvate, water dikinase	2:240:29484	78:7772:36367	4:4264:4535655	135:6959:70341	40:3611:123355	2:1536:478772
N34_00241	2	c(31910..32473)		hypothetical protein		K:COG1846			K15973		2:241:31910	9:985:27383	4:3413:3494314	158:8397:2428	94:7507:326	8:4948:40188
N34_00242	2	c(32742..33479)	gpmB	Phosphoglycerate mutase (2,3-diphosphoglycerate-independent)		S:ENOG4111NEA	91464.3.peg.2334	Cofactors, Vitamins, Prosthetic Groups, Pigments Tetrapyrroles Cobalamin_synthesis Alpha-ribazole-5'-phosphate phosphatase (EC 3.1.3.73)	K15634	KEGG: nct:NMSP_1527 probable phosphoglycerate mutase	2:242:32742					13:7020:160844
N34_00243	2	c(33530..34126)		hypothetical protein		S:COG2229			K06945		2:243:33530	32:4252:177992	4:7458:8085750	135:6997:110290	37:3260:117182	15:7368:28127
N34_00244	2	c(34107..34487)		hypothetical protein		S:ENOG411244B					2:244:34107	27:3788:67875	4:7457:8085398	135:6996:109911	37:3261:117762	15:7369:28716
N34_00245	2	c(34484..34924)		hypothetical protein		S:COG2018			K07131		2:245:34484	27:3787:67450	4:7456:8084986	135:6995:109495	37:3262:118133	15:7370:29084
N34_00246	2	c(34921..37287)	senX3	Histidine kinase		T:ENOG410XPQ1	405948.11.peg.6977	Phosphorus Metabolism null High_affinity_phosphate_transporter_and_control_of_PHO_regulon Phosphate regulon sensor protein PhoR (SphS) (EC 2.7.13.3)	K07768	KEGG: sen:SACE_6966 two-component system, OmpR family, sensor histidine kinase SenX3	2:246:34921	27:3786:65108	4:7455:8082507	12:1810:94168	1:215:233135	15:7371:29487
N34_00247	2	37470..38885	hph	Hygromycin B 4-O-kinase		S:COG3173			K18817	KEGG: sna:Snas_2485 hygromycin-B 4-O-kinase	2:247:37470			8:1322:84137	52:4640:23221
N34_00248	2	38882..39991		hypothetical protein		S:ENOG410ZIBV					2:248:38882				132:8976:24187
N34_00249	2	c(40043..40876)	idnO	Gluconate 5-dehydrogenase	Hypersensitive response; Oxidoreductase; Plant defense.	S:ENOG410XNW1	296591.1.peg.2466	Carbohydrates Monosaccharides D-gluconate_and_ketogluconates_metabolism 5-keto-D-gluconate 5-reductase (EC 1.1.1.69)	K00046	Confers resistance to the incompatible pathogenic bacteria P.syringae pv. tomato DC3000 in a PR1-dependent manner. Seems not involved in abscisic acid (ABA) biosynthesis; Belongs to the short-chain dehydrogenases/reductases (SDR) family.; KEGG: pol:Bpro_3524 gluconate 5-dehydrogenase	2:249:40043	91:8207:14083	4:6107:6611823	134:6096:81478	1:326:348529	10:5956:89232
N34_00250	2	c(41037..42095)		hypothetical protein		S:ENOG410YSJK					2:250:41037	77:7700:19040
N34_00251	2	c(42624..43139)		hypothetical protein		K:COG1846			K15974		2:251:42624	9:985:27383	4:3413:3494314	158:8397:2428	94:7507:326	8:4948:40188
N34_00252	2	43531..45168	pps,ppsA	Pyruvate, water dikinase	ATP-binding; Kinase; Magnesium; Metal-binding; Nucleotide-binding; Transferase.	G:COG0574	43989.4.peg.3428	Carbohydrates Central carbohydrate metabolism Glycolysis_and_Gluconeogenesis Pyruvate kinase (EC 2.7.1.40)	K01007	Catalyzes the phosphorylation of pyruvate to phosphoenolpyruvate; Belongs to the PEP-utilizing enzyme family.; KEGG: mjl:Mjls_4026 pyruvate, water dikinase	2:252:43531	78:7772:36367	4:4264:4535655	135:6959:70341	40:3611:123355	2:1536:478772
N34_00253	2	c(45238..46848)	pps,ppsA	Pyruvate, water dikinase		G:COG0574	663886.3.peg.2321	Carbohydrates Central carbohydrate metabolism Glycolysis_and_Gluconeogenesis Phosphoenolpyruvate synthase (EC 2.7.9.2)	K01007	Belongs to the PEP-utilizing enzyme family.; KEGG: mjl:Mjls_4026 pyruvate, water dikinase	2:253:45238	78:7772:36367	4:4264:4535655	135:6959:70341	40:3611:123355	2:1536:478772
N34_00254	2	c(46845..47855)		hypothetical protein		S:ENOG410Z0FR					2:254:46845
N34_00255	2	48289..49320		hypothetical protein		S:ENOG410Z0FR					2:255:48289
N34_00256	2	49322..49942		hypothetical protein		K:ENOG4111H3A	398578.3.peg.33	Cofactors, Vitamins, Prosthetic Groups, Pigments Biotin Biotin_biosynthesis Long-chain-fatty-acid--CoA ligase (EC 6.2.1.3)	K18136		2:256:49322	78:7787:58525	4:3040:3054171	34:2604:2922	89:7265:71084	4:2903:296878
N34_00257	2	49939..51609	pps,ppsA	Pyruvate, water dikinase	ATP-binding; Glycolysis; Kinase; Magnesium; Metal-binding; Nucleotide-binding; Potassium; Pyruvate; Transferase.	G:COG0574	485913.3.peg.7115	Carbohydrates Central carbohydrate metabolism Glycolysis_and_Gluconeogenesis Phosphoenolpyruvate synthase (EC 2.7.9.2)	K01007	Belongs to the pyruvate kinase family; In the C-terminal sectio; belongs to the PEP- utilizing enzyme family.; KEGG: mjl:Mjls_4026 pyruvate, water dikinase	2:257:49939	78:7772:36367	4:4264:4535655	135:6959:70341	40:3611:123355	2:1536:478772
N34_00258	2	c(51573..52163)		uncharacterized protein	Plasmid.	S:ENOG41124PR					2:258:51573			101:3296:38306	118:8602:12355
N34_00259	2	c(52172..53947)	pps,ppsA	Pyruvate, water dikinase	ATP-binding; Kinase; Magnesium; Metal-binding; Nucleotide-binding; Transferase.	G:COG0574	632772.3.peg.2520	Carbohydrates Central carbohydrate metabolism Glycolysis_and_Gluconeogenesis Phosphoenolpyruvate synthase (EC 2.7.9.2)	K01007	Catalyzes the phosphorylation of pyruvate to phosphoenolpyruvate; Belongs to the PEP-utilizing enzyme family.; KEGG: rop:ROP_24980 pyruvate, water dikinase	2:259:52172	78:7772:36367	4:4264:4535655	135:6959:70341	40:3611:123355	2:1716:694684
N34_00260	2	c(54000..54920)	qor,CRYZ	NADPH:quinone reductase	NADP; Oxidoreductase.	C:COG0604	350703.3.peg.2494	Miscellaneous null ZZ_gjo_need_homes Quinone oxidoreductase (EC 1.6.5.5)	K00344	Belongs to the zinc-containing alcohol dehydrogenase family. Quinone oxidoreductase subfamily.; KEGG: salu:DC74_6540 NADPH2:quinone reductase	2:260:54000	37:4973:28022	4:2921:2937523	1:174:210242	101:7905:11846	4:2670:73776
N34_00261	2	c(54934..56226)		Cytochrome P450 107B1	Cytoplasm; Heme; Iron; Metal-binding; Monooxygenase; Oxidoreductase.	Q:COG2124	101510.16.peg.5763	Nitrogen Metabolism null Nitric_oxide_synthase putative cytochrome P450 hydroxylase	K21200	Not known, probably involved in the catabolism of octane and guaiacol. It displays a weak activity in the O-dealkylation of 7-ethoxycoumarin. Belongs to the cytochrome P450 family.	2:261:54934	16:2448:43123	4:1224:1077018	118:4606:29212	64:5658:55273	11:6263:25487
N34_00262	2	c(56283..57143)	kduD	2-dehydro-3-deoxy-D-gluconate 5-dehydrogenase	Oxidoreductase.	S:COG1028	643562.5.peg.1714	Cell Wall and Capsule Capsular and extracellular polysacchrides Legionaminic_Acid_Biosynthesis Legionaminic acid biosynthesis protein PtmA	K00065	Belongs to the short-chain dehydrogenases/reductases (SDR) family.; KEGG: ais:BUW96_23390 2-dehydro-3-deoxy-D-gluconate 5-dehydrogenase	2:262:56283	28:3838:52289	4:5473:5883472	15:1960:15128	29:2566:181379	7:4470:65611
N34_00263	2	c(57323..58081)	butA,budC	Estradiol 17-beta-dehydrogenase	Fatty acid biosynthesis; Fatty acid metabolism; Lipid biosynthesis; Lipid metabolism; Mitochondrion; NAD; Oxidoreductase; Phosphoprotein; Polymorphism; Steroid biosynthesis.	S:COG4221	525327.3.peg.17	Carbohydrates Fermentation Acetoin,_butanediol_metabolism 2,3-butanediol dehydrogenase, S-alcohol forming, (R)-acetoin-specific (EC 1.1.1.4)	K03366	NAD-dependent 17-beta-hydroxysteroid dehydrogenase with highest activity towards estradiol. Has very low activity towards testosterone. The heteroteramer with CBR4 has NADH-dependent 3- ketoacyl-acyl carrier protein reductase activity. May play a role in biosynthesis of fatty acids in mitochondria; Belongs to the short-chain dehydrogenases/reductases (SDR) family.; KEGG: mll:B1R94_03740 meso-buta…	2:263:57323	28:3838:52289	4:3824:3981494	113:4112:76015	29:2566:181379	16:7677:156093
N34_00264	2	c(58078..59622)	ACSF2	Mycosubtilin synthase subunit B	Antibiotic biosynthesis; Multifunctional enzyme; Phosphopantetheine; Phosphoprotein; Repeat; Transferase.	Q:ENOG410ZRPD	269483.5.peg.209	Cofactors, Vitamins, Prosthetic Groups, Pigments Biotin Biotin_biosynthesis Long-chain-fatty-acid--CoA ligase (EC 6.2.1.3)	K00666	This protein is a multifunctional enzyme, able to activate and polymerize the amino acids Tyr, Asn, Gln and Pro as part of the synthesis of mycosubtilin. The Asn and Gln residues are further epimerized to the D-isomer form. The activation sites for these amino acids consist of individual domains. Belongs to the ATP-dependent AMP-binding enzyme family; Contains 4 acyl carrier domains.; KEGG: pstu:…	2:264:58078	12:1797:55949	4:1660:1588722	134:6058:37137	52:4649:30773	5:3779:514548
N34_00265	2	c(59619..61052)	ppdK	Pyruvate, phosphate dikinase	ATP-binding; Kinase; Magnesium; Metal-binding; Nucleotide-binding; Phosphoprotein; Transferase.	G:COG0574	48935.1.peg.1110	Carbohydrates Central carbohydrate metabolism Glycolysis_and_Gluconeogenesis Pyruvate,phosphate dikinase (EC 2.7.9.1)	K01006	Catalyzes the reversible phosphorylation of pyruvate and phosphate; Belongs to the PEP-utilizing enzyme family.; KEGG: rop:ROP_24520 pyruvate, orthophosphate dikinase	2:265:59619	78:7772:36367	4:6154:6664906	135:6971:81053	40:3611:123355	2:1716:694684
N34_00266	2	c(61066..61674)	ppdK	Pyruvate, phosphate dikinase		S:ENOG41120K3			K01006	KEGG: nno:NONO_c58960 pyruvate, orthophosphate dikinase	2:266:61066			135:6965:75325
N34_00267	2	61795..62376	PGAM,gpmA	Phosphoglycerate mutase (2,3-diphosphoglycerate-dependent)	Amino-acid biosynthesis; Hydrolase; Serine biosynthesis.	G:COG0406	269800.4.peg.2872	Clustering-based subsystems Cytochrome biogenesis CBSS-196164.1.peg.461 Hypothetical, related to broad specificity phosphatases COG0406	K01834	Catalyzes the dephosphorylation of L-phosphoserine to serine and inorganic phosphate. Is poorly or not active toward D- phosphoserine, DL-phosphothreonine, 3-phosphoglycerate, para- nitrophenylphosphate, and fructose-6-phosphate. Does not display phosphoglycerate mutase activity; Belongs to the histidine phosphatase superfamily. Metal-independent phosphoserine phosphatase family.; KEGG: paeh:H703…	2:267:61795
N34_00268	2	62436..62876		hypothetical protein							2:268:62436
N34_00269	2	62920..63948	acoA	Pyruvate dehydrogenase E1 component subunit alpha-1, mitochondrial	Glycolysis; Mitochondrion; Oxidoreductase; Pyruvate; Thiamine pyrophosphate; Transit peptide.	C:COG1071	632772.3.peg.2506	Amino Acids and Derivatives Branched-chain amino acids Leucine_Degradation_and_HMG-CoA_Metabolism Branched-chain alpha-keto acid dehydrogenase, E1 component, alpha subunit (EC 1.2.4.4)	K21416	KEGG: dca:Desca_0770 acetoin:2,6-dichlorophenolindophenol oxidoreductase subunit alpha; With NAD(+) or NADP(+) as acceptor	2:269:62920	66:7063:80766	4:4440:4717223	9:1438:59245	64:5651:46971	2:1758:735728
N34_00270	2	63941..64945	acoB	Pyruvate dehydrogenase E1 component subunit beta	Glycolysis; Oxidoreductase; Pyruvate; Thiamine pyrophosphate.	C:COG0022	632772.3.peg.2505	Carbohydrates Fermentation Acetoin,_butanediol_metabolism Acetoin dehydrogenase E1 component beta-subunit (EC 1.2.4.-)	K21417	The pyruvate dehydrogenase complex catalyzes the overall conversion of pyruvate to acetyl-CoA and CO(2). It contains multiple copies of three enzymatic components: pyruvate dehydrogenase (E1), dihydrolipoamide acetyltransferase (E2) and lipoamide dehydrogenase (E3) (By similarity).; KEGG: rop:ROP_24830 acetoin:2,6-dichlorophenolindophenol oxidoreductase subunit beta; With NAD(+) or NADP(+) as acc…	2:270:63941	66:7064:81782	4:4439:4716218	8:1315:76937	64:5650:45961	2:1757:734763
N34_00271	2	64998..66347	absAa	2-aminobenzenesulfonate 2,3-dioxygenase	2Fe-2S; Dioxygenase; Iron; Iron-sulfur; Metal-binding; NAD; Oxidoreductase; Plasmid.	P:COG4638	406425.4.peg.4209	Metabolism of Aromatic Compounds Peripheral pathways for catabolism of aromatic compounds Phenylpropanoid_compound_degradation Phenylpropionate dioxygenase and related ring-hydroxylating dioxygenases, large terminal subunit	K15766	Alpha subunit of the oxygenase component of the 2- aminobenzenesulfonate 2,3-dioxygenase system (deaminating) (ABSDOS). Can use 2-aminobenzenesulfonate (ABS), benzenesulfonate (BS), 4-toluenesulfonate (TS), 2-nitrobenzenesulfonate, 3- and 4- aminobenzenesulfonates, 4-chloro- and 4-hydroxybenzenesulfonates and pyridine-3-sulfonate as substrates. No desulfonation of ABS to aminocatechol or aminophe…	2:271:64998	14:2331:11762	4:2609:2608579	8:1311:72597	64:5631:26916
N34_00272	2	66344..66562		hypothetical protein							2:272:66344
N34_00273	2	66582..67565	ncd2,npd	Nitronate monooxygenase	Flavoprotein; FMN; Monooxygenase; Oxidoreductase.	S:COG2070	247156.1.peg.5373	Fatty Acids, Lipids, and Isoprenoids Fatty acids Fatty_Acid_Biosynthesis_FASII Enoyl-[acyl-carrier-protein] reductase [FMN] (EC 1.3.1.9)	K00459	Catalyzes the oxidative denitrification of nitronates to their corresponding aldehydes and nitrites; Belongs to the nitronate monooxygenase family.; KEGG: pae:PA1024 nitronate monooxygenase	2:273:66582	5:301:108584	4:2409:2385820	99:3124:275129	77:6406:28895	11:6300:69381
N34_00274	2	c(67637..68032)		Limonene-1,2-epoxide hydrolase		Q:COG4308			K10533	KEGG: pdx:Psed_1471 limonene-1,2-epoxide hydrolase	2:274:67637			116:4447:30084	112:8376:29082	1:346:350480
N34_00275	2	c(68044..68799)	gpmB	Phosphoglycerate mutase (2,3-diphosphoglycerate-independent)		G:COG0406	457430.3.peg.5763	Cofactors, Vitamins, Prosthetic Groups, Pigments Tetrapyrroles Cobalamin_synthesis Alpha-ribazole-5'-phosphate phosphatase (EC 3.1.3.73)	K15634	KEGG: rfa:A3L23_01027 probable phosphoglycerate mutase	2:275:68044				40:3647:167324
N34_00276	2	c(68796..69347)		hypothetical protein		S:ENOG410YGRB					2:276:68796			128:5228:148460
N34_00277	2	c(69351..70199)	HSD17B4	3-hydroxyacyl-CoA dehydrogenase	Lyase; Peroxisome.	I:COG2030			K12405	Belongs to the short-chain dehydrogenases/reductases (SDR) family; Contains 1 MaoC-like domain.; KEGG: pbf:CFX0092_A1378 3-hydroxyacyl-CoA dehydrogenase / 3a,7a,12a-trihydroxy-5b-cholest-24-enoyl-CoA hydratase / enoyl-CoA hydratase 2	2:277:69351	38:5135:28362	4:1716:1643383	107:3655:174799	31:2667:60888	5:3718:444976
N34_00278	2	70336..70728		hypothetical protein					K07068		2:278:70336	52:5838:34199			132:8957:4802
N34_00279	2	70763..71935	SCP2,SCPX	Propanoyl-CoA C-acyltransferase	Lipid transport; Lipid-binding; Peroxisome; Transferase; Transport.	I:COG0183	479433.5.peg.2188	Fatty Acids, Lipids, and Isoprenoids null Polyhydroxybutyrate_metabolism 3-ketoacyl-CoA thiolase (EC 2.3.1.16)	K08764	Catalyzes the thiolytic cleavage of 3-ketoacyl-CoA with 8-16 carbon residues in the acyl group using a ping-pong mechanism whereby binding to 3-ketooctanoyl-CoA results in the release of acetyl-CoA and the subsequent addition of CoA produces 3- ketohexanohyl-CoA (PubMed:9151950). Involved in the biosynthesis of the dauer pheromone by providing short chains of fatty acid that are attached to the a…	2:279:70763	52:5837:32997	4:6217:6723431	162:8745:371131	132:8956:3591	8:5111:195104
N34_00280	2	71949..73106	AMACR,mcr	Alpha-methylacyl-CoA racemase	Acetylation; Isomerase; Mitochondrion; Peroxisome.	C:COG1804	398578.3.peg.2957	Amino Acids and Derivatives Branched-chain amino acids HMG_CoA_Synthesis Hydroxymethylglutaryl-CoA lyase (EC 4.1.3.4)	K01796	Racemization of 2-methyl-branched fatty acid CoA esters. Responsible for the conversion of pristanoyl-CoA and C27-bile acyl-CoAs to their (S)-stereoisomers. Has a role in drug metabolism as well as probably in lipid metabolism. The 2- arylpropionic acid (2-APA's) derivatives, including ibuprofen, are the most widely used anti-inflammatory analgesic cyclooxygenase inhibitors. The (-)-R-enantiomer,…	2:280:71949	2:79:70556	4:2687:2697796	14:1902:19035	132:8961:8466	11:6545:331622
N34_00281	2	73103..74257	ACADL	Long-chain-acyl-CoA dehydrogenase	FAD; Flavoprotein; Mitochondrion; Oxidoreductase; Transit peptide.	I:ENOG410Y99S	164756.6.peg.3566	Carbohydrates Fermentation Butanol_Biosynthesis Butyryl-CoA dehydrogenase (EC 1.3.99.2)	K00255	Involved in degradation of the branched-chain amino acids, phytol and lysine for the supply of carbon and electrons to the ETF/ETFQO complex during dark-induced sugar starvation; Belongs to the acyl-CoA dehydrogenase family.; KEGG: rro:104655498 long-chain-acyl-CoA dehydrogenase	2:281:73103	12:1863:123308	4:5545:5954900	128:5485:413073	1:194:211306	5:3754:489459
N34_00282	2	74278..75306	fadE27	hypothetical protein		I:ENOG410YGSQ	326424.13.peg.3186	Carbohydrates Fermentation Butanol_Biosynthesis Butyryl-CoA dehydrogenase (EC 1.3.99.2)	K22819	KEGG: req:REQ_43540 3-oxocholest-4-en-26-oyl-CoA dehydrogenase beta subunit; With other acceptors	2:282:74278	12:1864:124484	4:5544:5953983	9:1453:74765	1:193:210329	5:3704:431821
N34_00283	2	75299..76513	atoB	Acetyl-CoA C-acetyltransferase	Acyltransferase; Cytoplasm; Transferase.	I:COG0183	596318.3.peg.1495	Fatty Acids, Lipids, and Isoprenoids Isoprenoids Isoprenoid_Biosynthesis Acetyl-CoA acetyltransferase (EC 2.3.1.9)	K00626	Belongs to the thiolase family.; KEGG: ano:RR32_03120 acetyl-CoA C-acetyltransferase	2:283:75299	7:810:275995	4:1922:1862400	169:9341:16838	111:8335:10154	5:3476:195308
N34_00284	2	76547..77335	paaF,echA	Enoyl-CoA hydratase	Fatty acid metabolism; Lipid metabolism; Lyase.	I:ENOG410XTHX	207949.3.peg.1769	Carbohydrates Fermentation Butanol_Biosynthesis Enoyl-CoA hydratase (EC 4.2.1.17)	K01692	Could possibly oxidize fatty acids using specific components; Belongs to the enoyl-CoA hydratase/isomerase family.; KEGG: mbry:B1812_05275 enoyl-CoA hydratase	2:284:76547	12:1818:78807	4:5206:5557605	9:1458:79841	48:4293:71383	5:3631:355773
N34_00285	2	77320..78936	fcs	Trans-feruloyl-CoA synthase	ATP-binding; Ligase; Nucleotide-binding; Phenylpropanoid metabolism.	IQ:COG0318	164756.6.peg.3750	Cofactors, Vitamins, Prosthetic Groups, Pigments Biotin Biotin_biosynthesis Long-chain-fatty-acid--CoA ligase (EC 6.2.1.3)	K12508	Belongs to the ATP-dependent AMP-binding enzyme family.; KEGG: tmo:TMO_d0023 feruloyl-CoA synthase	2:285:77320	45:5490:28925	4:535:287307	121:4879:266624	1:31:34255	1:333:336776
N34_00286	2	78939..80066		hypothetical protein		S:ENOG410Y9BW					2:286:78939	91:8203:9430			132:8976:24187
N34_00287	2	80073..81089	strB	Streptomycin 6-kinase		S:COG3173			K04343	KEGG: fre:Franean1_3590 streptomycin 6-kinase	2:287:80073	19:3175:319096		148:7949:213250	52:4640:23221
N34_00288	2	81086..81475		hypothetical protein							2:288:81086
N34_00289	2	81647..82846	ACADM,acd	Medium-chain acyl-CoA dehydrogenase	FAD; Flavoprotein; Oxidoreductase.	I:ENOG410XNVZ	313589.5.peg.2040	Carbohydrates Fermentation Butanol_Biosynthesis Butyryl-CoA dehydrogenase (EC 1.3.99.2)	K00249	Belongs to the acyl-CoA dehydrogenase family.; KEGG: rha:RHA1_ro10307 acyl-CoA dehydrogenase	2:289:81647	52:5830:24999	4:5319:5718812	140:7370:46396	127:8841:16412	5:3754:489459
N34_00290	2	82924..83844	fabG	3-oxoacyl-[acyl-carrier-protein] reductase	Acetylation; Alternative splicing; Deafness; Disease mutation; Fatty acid metabolism; Isomerase; Lipid metabolism; Lyase; NAD; Oxidoreductase; Peroxisome; Phosphoprotein; Polymorphism.	S:COG1028	553175.3.peg.964	Fatty Acids, Lipids, and Isoprenoids Fatty acids Fatty_Acid_Biosynthesis_FASII 3-oxoacyl-[acyl-carrier protein] reductase (EC 1.1.1.100)	K00059	Bifunctional enzyme acting on the peroxisomal beta- oxidation pathway for fatty acids. Catalyzes the formation of 3- ketoacyl-CoA intermediates from both straight-chain and 2-methyl- branched-chain fatty acids; Belongs to the short-chain dehydrogenases/reductases (SDR) family; Contains 1 MaoC-like domain; Contains 1 SCP2 domain.; KEGG: rme:Rmet_2526 3-oxoacyl-(acyl-carrier protein) reductase	2:290:82924	9:1092:141700	4:1672:1602712	162:8748:373753	61:5353:31540	8:5108:192816
N34_00291	2	83841..85037		hypothetical protein		S:ENOG410ZUCT					2:291:83841	15:2350:19611		128:5176:88247	1:364:386839
N34_00292	2	85049..86176	ACADM,acd	Medium-chain acyl-CoA dehydrogenase	FAD; Flavoprotein; Oxidoreductase.	I:ENOG410XQFR	479432.4.peg.6355	Amino Acids and Derivatives Branched-chain amino acids Isoleucine_degradation Acyl-CoA dehydrogenase, short-chain specific (EC 1.3.99.2)	K00249	Belongs to the acyl-CoA dehydrogenase family.; KEGG: rha:RHA1_ro04748 acyl-CoA dehydrogenase	2:292:85049	16:2433:29853	4:1698:1625409	128:5179:93076	148:9311:5717	5:3749:483762
N34_00293	2	86169..86945	liuC	Methylglutaconyl-CoA hydratase	Isomerase; Lyase.	I:COG1024	426117.7.peg.4533	Carbohydrates Fermentation Butanol_Biosynthesis Enoyl-CoA hydratase (EC 4.2.1.17)	K13766	Catalyzes the reversible conversion of the epoxide to 2- oxepin-2(3H)-ylideneacetyl-CoA (oxepin-CoA); Belongs to the enoyl-CoA hydratase/isomerase family.; KEGG: yan:AYJ57_02740 methylglutaconyl-CoA hydratase	2:293:86169	77:7692:9445	4:5556:5966657	128:5476:404744	102:7965:11497	2:1509:456721
N34_00294	2	86939..87991		hypothetical protein							2:294:86939
N34_00295	2	88013..88438		hypothetical protein							2:295:88013
N34_00296	2	c(88531..89829)	CYP142	Cholest-4-en-3-one 26-monooxygenase ((25R)-3-oxocholest-4-en-26-oateforming)	Heme; Iron; Metal-binding; Monooxygenase; Oxidoreductase.	Q:ENOG410YPZF	391037.3.peg.2031	Nitrogen Metabolism null Nitric_oxide_synthase putative cytochrome P450 hydroxylase	K16046	Belongs to the cytochrome P450 family.; KEGG: mtu:Rv3518c cholest-4-en-3-one 26-monooxygenase	2:296:88531	33:4516:179557	4:5623:6039425	2:294:17098	64:5658:55273	12:6583:25735
N34_00297	2	89920..91089		hypothetical protein		S:ENOG410ZIBV					2:297:89920				132:8976:24187
N34_00298	2	91322..92392	ACET6,DES6	Acyl-lipid Delta(6)-acetylenase	Electron transport; Heme; Iron; Lipid metabolism; Membrane; Metal-binding; Oxidoreductase; Sphingolipid metabolism; Transmembrane; Transmembrane helix; Transport.	I:ENOG410XVSZ	262316.1.peg.3343	Cell Wall and Capsule Cell wall of Mycobacteria mycolic_acid_synthesis POSSIBLE LINOLEOYL-CoA DESATURASE (DELTA(6)-DESATURASE)	K21737	Delta(8)-fatty-acid desaturase which introduces a double bond at the 8-position in 20-carbon fatty acids that have an existing delta-11 unsaturation. Involved in the biosynthesis of sphingolipids by catalyzing the formation of unsaturated sphongoid long-chain bases (LCB). Sphingolipids are important membrane components involved in environmental stress responses, such as resistance to chilling, an…	2:298:91322	65:6884:1902	4:510:261107	129:5782:185565	45:4003:72292	10:5882:6155
N34_00299	2	c(92412..93368)		Vanillate O-demethylase oxidoreductase	2Fe-2S; Aromatic hydrocarbons catabolism; Electron transport; Flavoprotein; FMN; Iron; Iron-sulfur; Lignin degradation; Metal-binding; NAD; Oxidoreductase; Transport.	C:COG1018	656024.3.peg.3860	Respiration Electron accepting reactions Anaerobic_respiratory_reductases Vanillate O-demethylase oxidoreductase (EC 1.14.13.-)	K03863	Belongs to the PDR/VanB family; Contains 1 2Fe-2S ferredoxin-type domain; Contains 1 FAD-binding FR-type domain.	2:299:92412	19:3163:306684	4:4460:4741049	11:1670:61458	63:5562:58687	9:5822:455994
N34_00300	2	c(93395..94303)	ssuD	Alkanesulfonate monooxygenase		C:COG2141			K04091	KEGG: cet:B8281_00030 alkanesulfonate monooxygenase	2:300:93395	33:4483:146227	4:7762:8480886	134:6248:249065	43:3795:84465	10:6064:200447
N34_00301	2	c(94300..94770)		hypothetical protein		S:ENOG4112B6X					2:301:94300		3:70:35870	1:59:59667	46:4020:14957
N34_00302	2	c(94804..95235)		Limonene-1,2-epoxide hydrolase		Q:COG4308			K10533	KEGG: rop:ROP_24360 limonene-1,2-epoxide hydrolase	2:302:94804
N34_00303	2	95337..96695	auaJ	Putative epoxidase LasC	Antibiotic biosynthesis; FAD; Flavoprotein; Monooxygenase; Oxidoreductase; Plasmid.	S:ENOG410XUVE	350058.8.peg.4072	Clustering-based subsystems Carbohydrates Predicted_mycobacterial_monooxygenase Monooxygenase, FAD- and [2Fe-2S]-containing component B	K22801	May catalyze the stereoselective double epoxidation reaction leading to bisepoxyprelasalocid A, a bisepoxide intermediate in the biosynthesis of the polyether antibiotic lasalocid A.; KEGG: ag:CCD27752 aurachin B monooxygenase; With NADH or NADPH as one donor, and incorporation of one atom of oxygen	2:303:95337	65:6941:56555	4:3756:3866692	135:7215:331490	82:6701:24253
N34_00304	2	c(96763..98010)		hypothetical protein							2:304:96763
N34_00305	2	98141..98374		hypothetical protein							2:305:98141
N34_00306	2	98491..100230	pps,ppsA	Pyruvate, water dikinase	ATP-binding; Kinase; Magnesium; Metal-binding; Nucleotide-binding; Transferase.	G:COG0574	632772.3.peg.2454	Carbohydrates Central carbohydrate metabolism Glycolysis_and_Gluconeogenesis Phosphoenolpyruvate synthase (EC 2.7.9.2)	K01007	Catalyzes the phosphorylation of pyruvate to phosphoenolpyruvate; Belongs to the PEP-utilizing enzyme family.; KEGG: rop:ROP_24310 pyruvate, water dikinase	2:306:98491	78:7772:36367	4:6154:6664906	135:6959:70341	40:3611:123355	2:1536:478772
N34_00307	2	c(100462..101652)	atoB	Acetyl-CoA C-acetyltransferase	Acyltransferase; Cytoplasm; Fatty acid metabolism; Lipid degradation; Lipid metabolism; Transferase.	I:COG0183	383372.6.peg.3574	Fatty Acids, Lipids, and Isoprenoids Isoprenoids Isoprenoid_Biosynthesis Acetyl-CoA acetyltransferase (EC 2.3.1.9)	K00626	Catalyzes the final step of fatty acid oxidation in which acetyl-CoA is released and the CoA ester of a fatty acid two carbons shorter is formed; Belongs to the thiolase family.; KEGG: lri:NCTC12151_00384 acetyl-CoA C-acetyltransferase	2:307:100462	66:7022:33599	4:6983:7578434	101:3313:54727	118:8616:27264	12:6851:315661
N34_00308	2	c(101692..102642)	tesB	Acyl-coenzyme A thioesterase	Hydrolase; Peroxisome; Peroxisome biogenesis; Serine esterase.	I:COG1946	471852.6.peg.3835	Fatty Acids, Lipids, and Isoprenoids Fatty acids Acyl-CoA_thioesterase_II Acyl-CoA thioesterase II (EC 3.1.2.-)	K10805	Acyl-CoA thioesterases are a group of enzymes that catalyze the hydrolysis of acyl-CoAs to the free fatty acid and coenzyme A (CoASH), providing the potential to regulate intracellular levels of acyl-CoAs, free fatty acids and CoASH. Major thioesterase in peroxisomes. Competes with BAAT (Bile acid CoA: amino acid N-acyltransferase) for bile acid-CoA substrate (such as chenodeoxycholoyl-CoA). Show…	2:308:101692	22:3520:4558	4:4907:5222046	144:7630:187398	1:374:402449	6:4153:329749
N34_00309	2	102749..103873	ligC	2-hydroxy-4-carboxymuconate semialdehyde hemiacetal dehydrogenase	NADP; Oxidoreductase.	S:COG0673	314270.3.peg.1276	Carbohydrates Sugar alcohols Inositol_catabolism Myo-inositol 2-dehydrogenase (EC 1.1.1.18)	K10219	Catalyzes the NADPH-specific reduction of 1,5-anhydro-D- fructose to 1,5-anhydro-D-mannitol. Also shows some activity against structurally related compounds such as 3-keto-1,5-anhydro- D-fructose, D-glucosone and D-xylosone. The enzyme cannot use NADH as cosubstrate. Belongs to the Gfo/Idh/MocA family.; KEGG: mmw:Mmwyl1_3923 2-hydroxy-4-carboxymuconate semialdehyde hemiacetal dehydrogenase	2:309:102749			12:1818:104121	72:6061:2346	6:4320:497114
N34_00310	2	103993..105003		hypothetical protein							2:310:103993
N34_00311	2	105147..105785		hypothetical protein		S:ENOG410Y6MV					2:311:105147			126:4999:31678	81:6669:74349	17:7724:44435
N34_00312	2	106033..106503	arnB,pmrH	UDP-4-amino-4-deoxy-L-arabinose aminotransferase	Aminotransferase; Antibiotic resistance; Lipid A biosynthesis; Lipid biosynthesis; Lipid metabolism; Lipopolysaccharide biosynthesis; Pyridoxal phosphate; Transferase.	E:COG0399	498213.7.peg.2801	Cell Wall and Capsule Capsular and extracellular polysacchrides Legionaminic_Acid_Biosynthesis Bacillosamine/Legionaminic acid biosynthesis aminotransferase PglE	K07806	Catalyzes the conversion of UDP-4-keto-arabinose (UDP- Ara4O) to UDP-4-amino-4-deoxy-L-arabinose (UDP-L-Ara4N). The modified arabinose is attached to lipid A and is required for resistance to polymyxin and cationic antimicrobial peptides; Belongs to the DegT/DnrJ/EryC1 family. ArnB subfamily.; KEGG: pfq:QQ39_15935 UDP-4-amino-4-deoxy-L-arabinose-oxoglutarate aminotransferase	2:312:106033		4:7493:8122980			12:6575:14934
N34_00313	2	c(106697..108178)	murG	Undecaprenyldiphospho-muramoylpentapeptide beta-N-acetylglucosaminyltransferase	Cell cycle; Cell division; Cell membrane; Cell shape; Cell wall biogenesis/degradation; Glycosyltransferase; Membrane; Peptidoglycan synthesis; Transferase.	M:COG0707	265669.1.peg.2047	Cell Wall and Capsule null Peptidoglycan_Biosynthesis UDP-N-acetylglucosamine--N-acetylmuramyl-(pentapeptide) pyrophosphoryl-undecaprenol N-acetylglucosamine transferase (EC 2.4.1.227)	K02563	Cell wall formation. Catalyzes the transfer of a GlcNAc subunit on undecaprenyl-pyrophosphoryl-MurNAc-pentapeptide (lipid intermediate I) to form undecaprenyl-pyrophosphoryl-MurNAc- (pentapeptide)GlcNAc (lipid intermediate II); Belongs to the glycosyltransferase 28 family. MurG subfamily.; KEGG: bsu:BSU15220 UDP-N-acetylglucosamine--N-acetylmuramyl-(pentapeptide) pyrophosphoryl-undecaprenol N-ace…	2:313:106697	20:3402:140513	4:4802:5111574	144:7534:82782	68:5894:12820	6:4028:199747
N34_00314	2	c(108210..109577)		hypothetical protein		S:COG4099					2:314:108210			134:6703:721293
N34_00315	2	c(109777..110379)		hypothetical protein		H:COG0262	491916.7.peg.5567	Cofactors, Vitamins, Prosthetic Groups, Pigments Folate and pterines Folate_Biosynthesis Dihydrofolate reductase (EC 1.5.1.3)	K03088		2:315:109777	47:5560:49463	4:6364:6893983	121:4881:269655	98:7761:37578	11:6307:77636
N34_00316	2	110551..111564		ECF RNA polymerase sigma factor SigG	DNA-binding; Sigma factor; Transcription; Transcription regulation.	K:COG1595	448385.16.peg.9699	RNA Metabolism Transcription Transcription_initiation,_bacterial_sigma_factors RNA polymerase sigma-54 factor RpoN	K03088	Sigma factors are initiation factors that promote the attachment of RNA polymerase to specific initiation sites and are then released. Extracytoplasmic function (ECF) sigma factors are held in an inactive form by a cognate anti-sigma factor until released, although no anti-sigma factor is known for this protein. May be involved in host intracellular survival after infection (strains H37Rv and CDC…	2:316:110551	66:7007:18343	4:1658:1585608	121:4880:268508	44:3809:7190	5:3782:519074
N34_00317	2	c(111531..112262)		hypothetical protein		K:ENOG410XQ8G	298653.4.peg.1918	Stress Response Osmotic stress Choline_and_Betaine_Uptake_and_Betaine_Biosynthesis HTH-type transcriptional regulator BetI			2:317:111531	54:6079:42305	4:1801:1733017	107:3774:311083	92:7442:46058	5:3623:350021
N34_00318	2	112375..114576	aslA	Arylsulfatase	Calcium; Hydrolase; Metal-binding; Periplasm; Signal.	P:COG3119	376686.6.peg.4608	Clustering-based subsystems Sulfatases and sulfatase modifying factor 1 (and a hypothetical) Sulfatases_and_sulfatase_modifying_factor_1 Arylsulfatase (EC 3.1.6.1)	K01130	Plays an important role in the mineralization of sulfates. Belongs to the sulfatase family.; KEGG: psuw:WQ53_03045 arylsulfatase	2:318:112375	9:1069:117515	4:5217:5567823	165:9199:94409	30:2592:8825	1:341:343038
N34_00319	2	114617..115180	mug	Double-stranded uracil-DNA glycosylase	Cytoplasm; DNA damage; DNA excision; DNA repair; DNA-binding; Glycosidase; Hydrolase.	L:COG3663	247156.1.peg.2787	DNA Metabolism DNA repair Uracil-DNA_glycosylase G:T/U mismatch-specific uracil/thymine DNA-glycosylase	K03649	Excises ethenocytosine and uracil, which can arise by alkylation or deamination of cytosine, respectively, from the corresponding mispairs with guanine in ds-DNA. It is capable of hydrolyzing the carbon-nitrogen bond between the sugar-phosphate backbone of the DNA and the mispaired base. The complementary strand guanine functions in substrate recognition. Required for DNA damage lesion repair in …	2:319:114617	30:4009:16248	4:6483:7031463	132:5966:80592	96:7636:45545	3:2249:349704
N34_00320	2	115337..116620	CYP125A	Cholest-4-en-3-one 26-monooxygenase ((25S)-3-oxocholest-4-en-26-oateforming)	Heme; Iron; Metal-binding; Monooxygenase; Oxidoreductase.	Q:COG2124	526998.3.peg.1371	Nitrogen Metabolism null Nitric_oxide_synthase putative cytochrome P450 hydroxylase	K15981	Belongs to the cytochrome P450 family.; KEGG: mjd:JDM601_2803 cholest-4-en-3-one 26-monooxygenase	2:320:115337	89:8134:4918	3:71:36609	34:2603:1410	72:6088:51940	1:652:674590
N34_00321	2	c(116676..117836)		hypothetical protein		Q:COG2124	479432.6.peg.674	Nitrogen Metabolism null Nitric_oxide_synthase putative cytochrome P450 hydroxylase	K20420		2:321:116676	73:7534:55026	4:5831:6263855	2:339:59708	72:6089:53397	16:7602:53045
N34_00322	2	118322..119443		hypothetical protein		S:COG3391					2:322:118322				88:7190:74561
N34_00323	2	c(119507..121153)		hypothetical protein							2:323:119507				54:4891:57687
N34_00324	2	121385..121930		hypothetical protein							2:324:121385				64:5665:64157
N34_00325	2	122093..123508	ALDH	Aldehyde dehydrogenase (NAD(+))		C:COG1012	457430.3.peg.5082	Carbohydrates Central carbohydrate metabolism Methylglyoxal_Metabolism Aldehyde dehydrogenase (EC 1.2.1.3)	K00128	Belongs to the aldehyde dehydrogenase family.; KEGG: svt:SVTN_08080 aldehyde dehydrogenase (NAD+)	2:325:122093	90:8190:25202	4:6945:7538678	7:1147:36330	64:5663:60951	2:1400:342913
N34_00326	2	123563..124753	linC,CYP111A	Linalool 8-monooxygenase	Heme; Iron; Metal-binding; Monooxygenase; NAD; Oxidoreductase.	Q:COG2124	535026.3.peg.1310	Nitrogen Metabolism null Nitric_oxide_synthase putative cytochrome P450 hydroxylase	K05525	Catalyzes the 8-methyl hydroxylation of linalool; Belongs to the cytochrome P450 family.; KEGG: ag:AAA25810 linalool 8-monooxygenase	2:326:123563	89:8134:4918	4:2378:2351509	128:5139:46649	54:4908:78047	11:6263:25487
N34_00327	2	124774..125010		hypothetical protein		C:ENOG410XUIC			K05337		2:327:124774			128:5164:75317	54:4907:77777
N34_00328	2	c(125075..126451)	auaJ	uncharacterized protein		S:ENOG410XUVE	350058.8.peg.4072	Clustering-based subsystems Carbohydrates Predicted_mycobacterial_monooxygenase Monooxygenase, FAD- and [2Fe-2S]-containing component B	K22801	KEGG: ag:CCD27752 aurachin B monooxygenase; With NADH or NADPH as one donor, and incorporation of one atom of oxygen	2:328:125075	65:6941:56555	4:3756:3866692	135:7215:331490	83:6805:45421
N34_00329	2	c(126448..128061)	chnB	Cyclohexanone monooxygenase	FAD; Flavoprotein; Monooxygenase; NADP; Oxidoreductase; Plasmid.	P:COG2072			K03379	Involved in the degradation of (+)-camphor. Catalyzes the lactonization of 2-oxo-delta(3)-4,5, 5- trimethylcyclopentenylacetyl-CoA (OT-CoA), a key intermediate in the metabolism of camphor. 2-Oxocyclopentyl ethyl acetate is also a good substrate, as is 2-oxocyclohexyl ethyl acetate and methyl- substituted cyclohexanones, but free acid is a poor substrate; Belongs to the FAD-binding monooxygenase …	2:329:126448	49:5635:44371	4:4572:4867226	3:631:180994	54:4914:87840	3:2501:621867
N34_00330	2	128228..129400	EPHX1	Microsomal epoxide hydrolase	Aromatic hydrocarbons catabolism; Endoplasmic reticulum; Hydrolase; Membrane; Microsome; Signal-anchor; Transmembrane; Transmembrane helix.	S:COG0596			K01253	Catalyzes juvenile hormone hydrolysis; Belongs to the peptidase S33 family.; KEGG: tut:107364002 microsomal epoxide hydrolase	2:330:128228	47:5540:28077	4:6965:7559529	134:6510:537663	54:4913:86663	14:7183:77257
N34_00331	2	129531..130523	pht2	Phthalate 4,5-dioxygenase oxygenase reductase subunit	2Fe-2S; Aromatic hydrocarbons catabolism; Electron transport; Flavoprotein; FMN; Iron; Iron-sulfur; Metal-binding; Monooxygenase; NAD; Oxidoreductase; Plasmid; Transport.	C:COG1018	663886.3.peg.3157	Respiration Electron accepting reactions Anaerobic_respiratory_reductases Vanillate O-demethylase oxidoreductase (EC 1.14.13.-)	K18069	Belongs to the PDR/VanB family; Contains 1 2Fe-2S ferredoxin-type domain; Contains 1 FAD-binding FR-type domain.; KEGG: cnc:CNE_2c21260 phthalate 4,5-dioxygenase reductase component; With NAD(+) or NADP(+) as acceptor	2:331:129531	15:2341:7167	4:4460:4741049	152:8323:46959	54:4838:3183	9:5822:455994
N34_00332	2	130642..131901	CYP124	Methyl-branched lipid omega-hydroxylase	Heme; Iron; Metal-binding; Monooxygenase; Oxidoreductase.	Q:COG2124	315730.5.peg.3059	Nitrogen Metabolism null Nitric_oxide_synthase putative cytochrome P450 hydroxylase	K20497	Belongs to the cytochrome P450 family.; KEGG: myn:MyAD_16055 methyl-branched lipid omega-hydroxylase	2:332:130642	15:2344:8836	4:1854:1788762	34:2603:1410	72:6088:51940	1:652:674590
N34_00333	2	131916..133187	CYP125A	Cholest-4-en-3-one 26-monooxygenase ((25S)-3-oxocholest-4-en-26-oateforming)	Cytoplasm; Heme; Iron; Metal-binding; Monooxygenase; Oxidoreductase.	Q:COG2124	680198.5.peg.948	Nitrogen Metabolism null Nitric_oxide_synthase putative cytochrome P450 hydroxylase	K15981	Has the capacity to hydroxylate certain steroids in the 15-beta position. Also hydroxylates progesterone in the 11-alpha and 9-beta position; Belongs to the cytochrome P450 family.; KEGG: mmv:MYCMA_13860 cholest-4-en-3-one 26-monooxygenase	2:333:131916	15:2344:8836	4:7581:8271733	34:2603:1410	72:6088:51940	5:3558:281286
N34_00334	2	133184..133717		hypothetical protein		S:ENOG410Y98M					2:334:133184				54:4897:64672
N34_00335	2	133825..134325		hypothetical protein		S:ENOG410ZM4D					2:335:133825
N34_00336	2	134485..135687	aziB1	5-methyl-1-naphthoate 3-hydroxylase	Antibiotic biosynthesis; Heme; Iron; Metal-binding; Monooxygenase; NADP; Oxidoreductase.	Q:COG2124	101510.16.peg.5763	Nitrogen Metabolism null Nitric_oxide_synthase putative cytochrome P450 hydroxylase	K21376	Hydroxylase that catalyzes the C3 regiospecific hydroxylation on the 5-methyl-1-naphthoate to 3-hydroxy-5-methyl- 1-naphthoate in the biosynthesis of the antitumor antibiotic azinomycin B; Belongs to the cytochrome P450 family.; KEGG: ag:ABY83145 5-methyl-1-naphthoate 3-hydroxylase	2:336:134485	16:2439:35630	4:5459:5866060	8:1260:5282	54:4849:15690	9:5599:233724
N34_00337	2	135687..135893		hypothetical protein		C:ENOG410XUIC	386415.6.peg.356	Respiration null Soluble_cytochromes_and_functionally_related_electron_carriers Ferredoxin	K05337		2:337:135687	10:1531:78774	4:1653:1581949	166:9295:84193	54:4850:16892	5:3788:523708
N34_00338	2	c(135954..137774)		Uncharacterized oxidoreductase CzcO-like	Oxidoreductase.	P:COG2072			K07222		2:338:135954	49:5617:23027	4:3405:3483609	128:5105:9241	54:4919:95382	8:4962:55837
N34_00339	2	c(137844..139214)	ALDH	Aldehyde dehydrogenase (NAD(+))	Arginine metabolism; NAD; Oxidoreductase.	C:COG1012	338969.3.peg.1632	Amino Acids and Derivatives Lysine, threonine, methionine, and cysteine Lysine_degradation L-pipecolate dehydrogenase (EC 1.5.99.3)	K00128	Catalyzes the NAD-dependent reduction of succinylglutamate semialdehyde into succinylglutamate; Belongs to the aldehyde dehydrogenase family. AstD subfamily.; KEGG: maga:Mag101_05885 aldehyde dehydrogenase (NAD+)	2:339:137844	58:6274:117091	4:5252:5605693	8:1305:65352	54:4918:93849	16:7678:156869
N34_00340	2	c(139406..141742)		Non-specific serine/threonine protein kinase	ATP-binding; Nucleotide-binding.	K:COG2771|K:COG3903	553204.6.peg.1495	Iron acquisition and metabolism null Heme,_hemin_uptake_and_utilization_systems_in_GramPositives Hemoglobin-dependent two component system response regulator HrrA	K08282	KEGG: rha:RHA1_ro10389 non-specific serine/threonine protein kinase	2:340:139406	59:6390:105275	4:2931:2944206	10:1564:64957	54:4917:91355	9:5626:260478
N34_00341	2	141955..142314		hypothetical protein							2:341:141955				54:4916:90484
N34_00342	2	142338..142997		hypothetical protein							2:342:142338				54:4915:89750
N34_00343	2	143184..144341		Juvenile hormone epoxide hydrolase	Aromatic hydrocarbons catabolism; Endoplasmic reticulum; Hydrolase; Membrane; Microsome; Signal-anchor; Transmembrane; Transmembrane helix.	S:COG0596			K21159	Catalyzes juvenile hormone hydrolysis; Belongs to the peptidase S33 family.	2:343:143184	47:5540:28077	4:6965:7559529	101:3329:70994	54:4913:86663	4:2942:376103
N34_00344	2	144358..145218	citE	Citryl-CoA lyase	Lyase; Magnesium; Metal-binding.	G:COG2301	266265.5.peg.401	Amino Acids and Derivatives Branched-chain amino acids HMG_CoA_Synthesis Hydroxymethylglutaryl-CoA lyase (EC 4.1.3.4)	K01644	May play a role in fatty acid biosynthesis; Belongs to the HpcH/HpaI aldolase family. Citrate lyase beta subunit-like subfamily.; KEGG: vbo:CKY39_21080 citrate lyase subunit beta / citryl-CoA lyase	2:344:144358	58:6198:31397	4:3045:3060296	135:7115:230469	54:4911:83879	4:2908:302797
N34_00345	2	145293..145409		hypothetical protein							2:345:145293
N34_00346	2	c(145500..148001)	frc	Formyl-CoA transferase	Acetylation; Alternative splicing; Disease mutation; Glutaricaciduria; Mitochondrion; Transferase; Transit peptide.	C:COG1804	314270.3.peg.250	Amino Acids and Derivatives Branched-chain amino acids HMG_CoA_Synthesis Hydroxymethylglutaryl-CoA lyase (EC 4.1.3.4)	K07749	Catalyzes the succinyl-CoA-dependent conversion of glutarate to glutaryl-CoA. Can use different dicarboxylic acids as CoA acceptors, the preferred ones are glutarate, succinate, adipate, and 3-hydroxymethylglutarate; Belongs to the CaiB/BaiF CoA-transferase family.; KEGG: har:HEAR1048 formyl-CoA transferase	2:346:145500	44:5392:38003	4:4622:4918022	10:1512:4578	54:4910:81032	15:7550:205381
N34_00347	2	148128..149756	betA,CHDH	Choline dehydrogenase	FAD; Flavoprotein; NAD; Oxidoreductase.	E:COG2303	485913.3.peg.3879	Stress Response Osmotic stress Choline_and_Betaine_Uptake_and_Betaine_Biosynthesis Choline dehydrogenase (EC 1.1.99.1)	K00108	Involved in the biosynthesis of the osmoprotectant glycine betaine. Catalyzes the oxidation of choline to betaine aldehyde and betaine aldehyde to glycine betaine at the same rate; Belongs to the GMC oxidoreductase family.; KEGG: metd:C0214_04835 choline dehydrogenase	2:347:148128	58:6275:118598	4:1870:1807183	11:1672:63776	54:4909:79276	5:3544:267225
N34_00348	2	c(149838..151487)	chnB	Cyclohexanone monooxygenase	FAD; Flavoprotein; Monooxygenase; NADP; Oxidoreductase.	P:COG2072			K03379	Catalyzes a Baeyer-Villiger oxidation reaction, i.e. the insertion of an oxygen atom into a carbon-carbon bond adjacent to a carbonyl, which converts ketones to esters. Can oxidize a wide range of acetophenone derivatives. Highest activity occurs with compounds bearing an electron-donating substituent at the para position of the aromatic ring, e.g. 4-hydroxyacetophenone and 4- aminoacetophenone, …	2:348:149838	49:5635:44371	4:4572:4867226	3:631:180994	54:4906:76015	3:2501:621867
N34_00349	2	c(151544..153259)	abmG	Anthranilate--CoA ligase	ATP-binding; Ligase; Nucleotide-binding.	IQ:COG0318	247634.3.peg.2151	Cofactors, Vitamins, Prosthetic Groups, Pigments Biotin Biotin_biosynthesis Long-chain-fatty-acid--CoA ligase (EC 6.2.1.3)	K08295	Belongs to the ATP-dependent AMP-binding enzyme family.; KEGG: pkt:AT984_10480 2-aminobenzoate-CoA ligase	2:349:151544	45:5490:28925	4:3708:3805165	134:6098:83281	54:4905:74165	1:333:336776
N34_00350	2	153401..154870	pnbA	Carboxylesterase	Hydrolase; Secreted; Serine esterase.	I:COG2272	553206.4.peg.773	Carbohydrates Polysaccharides Alpha-Amylase_locus_in_Streptocococcus putative esterase	K03929	Belongs to the type-B carboxylesterase/lipase family.; KEGG: cfus:CYFUS_009808 para-nitrobenzyl esterase; Carboxylic ester hydrolases	2:350:153401	53:6000:135155	3:99:62811	134:6870:904691	54:4904:72553	1:659:683518
N34_00351	2	154997..156481	hapE	4-hydroxyacetophenone monooxygenase	FAD; Flavoprotein; Monooxygenase; NADP; Oxidoreductase; Plasmid.	P:COG2072			K14520	Belongs to the FAD-binding monooxygenase family.; KEGG: pdx:Psed_2677 4-hydroxyacetophenone monooxygenase	2:351:154997	35:4912:301652	4:6956:7548870	163:8822:4794	54:4903:70889	6:4304:481571
N34_00352	2	156481..157329	K07046	hypothetical protein		S:ENOG4111ANK			K07046	KEGG: skr:BRX40_00620 L-fuconolactonase; Carboxylic ester hydrolases	2:352:156481				54:4902:70029
N34_00353	2	157360..159930	bbsE	Succinyl-CoA:(R)-benzylsuccinate CoA-transferase	Aromatic hydrocarbons catabolism; Transferase.	C:COG1804	314270.3.peg.250	Amino Acids and Derivatives Branched-chain amino acids HMG_CoA_Synthesis Hydroxymethylglutaryl-CoA lyase (EC 4.1.3.4)	K07543	Catalyzes the reversible conversion of (R)-2- benzylsuccinate to (R)-2-benzylsuccinyl-CoA. Inactive with (S)- benzylsuccinate; Belongs to the CaiB/BaiF CoA-transferase family.; KEGG: bbr:BB4333 benzylsuccinate CoA-transferase BbsE subunit	2:353:157360	77:7690:6915	4:5496:5903645	28:2509:13491	54:4901:67401	15:7554:209788
N34_00354	2	159935..161089	atoB	Acetyl-CoA C-acetyltransferase		I:COG0183	640132.3.peg.486	Fatty Acids, Lipids, and Isoprenoids null Polyhydroxybutyrate_metabolism 3-ketoacyl-CoA thiolase (EC 2.3.1.16)	K00626	KEGG: naj:B1756_16105 acetyl-CoA C-acetyltransferase	2:354:159935	77:7688:5234	4:5215:5565907	10:1510:3029	54:4900:66240	5:3709:437661
N34_00355	2	161086..161508		hypothetical protein		S:COG1545	350054.11.peg.1545	Fatty Acids, Lipids, and Isoprenoids null Cholesterol_catabolic_operon_in_Mycobacteria Conserved protein IgrD	K07068		2:355:161086	16:2445:40978	4:1724:1650842	10:1511:4171	54:4899:65839	5:3707:436221
N34_00356	2	161501..162037		hypothetical protein		S:ENOG41124PR					2:356:161501	12:1831:94232		128:5450:380647	54:4898:65227
N34_00357	2	c(162072..162527)		hypothetical protein		S:ENOG41125AT					2:357:162072	50:5753:67250	4:4131:4396337	4:716:129533	54:4895:62998	9:5451:88794
N34_00358	2	162610..163974		Putative metabolite transport protein	Cell inner membrane; Cell membrane; Membrane; Transmembrane; Transmembrane helix; Transport.	G:ENOG410XP7I	511693.5.peg.3553	Cell Wall and Capsule Gram-Negative cell wall components Inner_membrane_protein_YhjD_and_conserved_cluster_involved_in_LPS_biosynthesis Inner membrane metabolite transport protein YhjE	K08172	Belongs to the major facilitator superfamily. Sugar transporter (TC 2.A.1.1) family.	2:358:162610	20:3417:159385	4:689:458358	144:7549:101118	54:4894:61477	1:673:698356
N34_00359	2	c(163955..164245)		hypothetical protein							2:359:163955				54:4892:59464
N34_00360	2	164379..166052		hypothetical protein							2:360:164379				54:4891:57687
N34_00361	2	166087..166917	DLAT,aceF,pdhC	Dihydrolipoyllysine-residue acetyltransferase	Acetoin catabolism; Acyltransferase; Lipoyl; Transferase.	S:ENOG410XQUY	312309.3.peg.587	Clustering-based subsystems Chromosome Replication SeqA_and_Co-occurring_Genes Esterase ybfF (EC 3.1.-.-)	K00627	Contains 1 lipoyl-binding domain.; KEGG: bpx:BUPH_04934 pyruvate dehydrogenase E2 component (dihydrolipoamide acetyltransferase)	2:361:166087	73:7511:33930	4:3502:3583818	138:7318:76189	54:4890:56671	3:2180:280818
N34_00362	2	166972..169248	frc	Formyl-CoA transferase	Transferase.	C:COG1804	246200.3.peg.2111	Sulfur Metabolism null Release_of_Dimethyl_Sulfide_(DMS)_from_Dimethylsulfoniopropionate_(DMSP) Dimethylsulfoniopropionate (DMSP) acyl CoA transferase DddD	K07749	Involved in the methylaspartate cycle. Catalyzes the transfer of the CoA moiety from succinyl-CoA to mesaconate to generate mesaconyl-CoA (2-methylfumaryl-CoA) and succinate; Belongs to the CaiB/BaiF CoA-transferase family.; KEGG: cse:Cseg_4050 formyl-CoA transferase	2:362:166972	90:8179:14719	4:5513:5922796	8:1281:36146	54:4889:54326	15:7550:205381
N34_00363	2	c(169297..169815)		hypothetical protein		S:ENOG410ZYTU					2:363:169297				54:4886:52349
N34_00364	2	c(169812..170669)	crt	Enoyl-CoA hydratase	Fatty acid metabolism; Isomerase; Lipid metabolism.	H:COG0447	398720.4.peg.1574	Carbohydrates Fermentation Butanol_Biosynthesis Enoyl-CoA hydratase (EC 4.2.1.17)	K01715	Catalyzes the isomerization of trans-2-decenoyl-ACP to cis-3-decenoyl-ACP (By similarity). Required for survival at low pH; Belongs to the enoyl-CoA hydratase/isomerase family.; KEGG: xba:C7S18_02830 enoyl-CoA hydratase	2:364:169812	12:1866:126135	4:3775:3892624	151:8280:6781	54:4885:51436	12:6624:61816
N34_00365	2	c(170698..171936)	frc	Formyl-CoA transferase	Transferase.	C:COG1804	640510.3.peg.4745	Amino Acids and Derivatives Branched-chain amino acids HMG_CoA_Synthesis Hydroxymethylglutaryl-CoA lyase (EC 4.1.3.4)	K07749	Involved in the catabolism of oxalate and in the adapatation to low pH via the induction of the oxalate-dependent acid tolerance response (ATR). Catalyzes the transfer of the CoA moiety from formyl-CoA to oxalate (By similarity); Belongs to the CaiB/BaiF CoA-transferase family.; KEGG: vap:Vapar_0346 formyl-CoA transferase	2:365:170698	19:3179:322990	4:3963:4162845	126:5040:73524	54:4884:50127	1:640:662173
N34_00366	2	171994..173049		NADPH-dependent curcumin reductase	NADP; Oxidoreductase.	S:COG2130	391008.4.peg.2790	Miscellaneous null ZZ_gjo_need_homes Quinone oxidoreductase (EC 1.6.5.5)	K07119	Catalyzes the metal-independent reduction of curcumin to dihydrocurcumin (DHC) as an intermediate product, followed by further reduction to tetrahydrocurcumin (THC) as an end product. It also acts on 3-octene-2-one, 3-hepten-2-one, resveratrol, and trans-2-octenal; Belongs to the NADP-dependent oxidoreductase L4BD family.	2:366:171994	12:2024:292759	4:7541:8216246	126:4995:26835	54:4876:40570	7:4555:157058
N34_00367	2	173049..173822	benD-xylL	Cyclopentanol dehydrogenase	NAD; Oxidoreductase.	S:COG1028	314262.3.peg.26	Metabolism of Aromatic Compounds Peripheral pathways for catabolism of aromatic compounds Benzoate_degradation 1,2-dihydroxycyclohexa-3,5-diene-1-carboxylate dehydrogenase (EC 1.3.1.25)	K05783	Reduces cyclopentanol to cyclopentanone. The enzyme also shows considerable activity toward cyclohexanol (By similarity); Belongs to the short-chain dehydrogenases/reductases (SDR) family.; KEGG: npn:JI59_24685 dihydroxycyclohexadiene carboxylate dehydrogenase; 1,6-dihydroxycyclohexa-2,4-diene-1-carboxylate dehydrogenase	2:367:173049	38:5130:23791	4:7451:8077303	18:2141:19799	54:4874:38410	9:5687:320950
N34_00368	2	173880..174314	pip	Prolyl aminopeptidase	Cell membrane; Membrane; Oxidoreductase.	S:ENOG4111IRX	591158.3.peg.5673	Amino Acids and Derivatives Proline and 4-hydroxyproline Proline,_4-hydroxyproline_uptake_and_utilization Proline iminopeptidase (EC 3.4.11.5)	K01259	Involved in a F420-dependent anti-oxidant mechanism that protects M.tuberculosis against oxidative stress and bactericidal agents. Catalyzes the F420H(2)-dependent two-electron reduction of quinones to dihydroquinones, thereby preventing the formation of cytotoxic semiquinones obtained by the one-electron reduction pathway. In vitro, catalyzes the reduction of menadione to menadio; since menaquin…	2:368:173880	33:4607:273860	4:4843:5156769	134:6415:442737	54:4872:36742	6:4083:258303
N34_00369	2	c(174370..175092)		3-alpha(or 20-beta)-hydroxysteroid dehydrogenase	Aromatic hydrocarbons catabolism; NAD; Oxidoreductase.	S:COG1028	565045.3.peg.840	Fatty Acids, Lipids, and Isoprenoids Fatty acids Fatty_Acid_Biosynthesis_FASII 3-oxoacyl-[acyl-carrier protein] reductase (EC 1.1.1.100)	K00038	Catalyzes the degradation of 2,5-dichloro-2,5- cyclohexadiene-1,4-diol (2,5-DDOL) into 2,5-dichlorohydroquinone (2,5-DCHQ). LinX appears not to be involved in gamma-HCH degradation pathway. Belongs to the short-chain dehydrogenases/reductases (SDR) family.; KEGG: hja:BST95_16185 3alpha(or 20beta)-hydroxysteroid dehydrogenase	2:369:174370	33:4544:203589	4:2276:2226886	134:6483:516532	54:4871:36007	1:18:14116
N34_00370	2	175173..178517		Carboxylic acid reductase	ATP-binding; Fatty acid metabolism; Lipid metabolism; NADP; Nucleotide-binding; Oxidoreductase; Phosphopantetheine; Phosphoprotein.	I:COG1022|Q:COG3320	663886.3.peg.2945	Cofactors, Vitamins, Prosthetic Groups, Pigments Biotin Biotin_biosynthesis Long-chain-fatty-acid--CoA ligase (EC 6.2.1.3)	K12421	Catalyzes the reduction of a wide range of aliphatic fatty acids (C6-C18) into their corresponding aldehydes, by using ATP for energy to drive the reaction. Can also reduce benzoate to benzaldehyde. Has a preference for NADPH over NADH as the electron donor; Belongs to the carboxylic acid reductase family; Contains 1 acyl carrier domain.	2:370:175173	19:3134:279994	4:4434:4708154	2:448:182030	54:4870:32359	9:5787:419650
N34_00371	2	c(178584..179984)	gabD	Succinate-semialdehyde dehydrogenase (NAD(P)(+))	Metal-binding; NAD; NADP; Oxidation; Oxidoreductase; Potassium.	C:COG1012	101510.16.peg.2015	Carbohydrates Central carbohydrate metabolism Methylglyoxal_Metabolism Aldehyde dehydrogenase (EC 1.2.1.3)	K00135	Involved in the biosynthesis of the osmoprotectant glycine betaine. Catalyzes the reversible oxidation of betaine aldehyde to the corresponding acid; Belongs to the aldehyde dehydrogenase family.; KEGG: bba:Bd1926 succinate-semialdehyde dehydrogenase / glutarate-semialdehyde dehydrogenase	2:371:178584	69:7198:41103	4:3742:3854825	1:264:295205	54:4855:21687	1:270:274794
N34_00372	2	180083..181183	frmA,ADH5,adhC	S-(hydroxymethyl)glutathione dehydrogenase	Cytoplasm; Metal-binding; NAD; Oxidoreductase; Zinc.	C:COG1064	314277.4.peg.2362	Stress Response Detoxification Glutathione-dependent_pathway_of_formaldehyde_detoxification S-(hydroxymethyl)glutathione dehydrogenase (EC 1.1.1.284)	K00121	Class-III ADH is remarkably ineffective in oxidizing ethanol, but it readily catalyzes the oxidation of long-chain primary alcohols and the oxidation of S-(hydroxymethyl) glutathione; Belongs to the zinc-containing alcohol dehydrogenase family. Class-III subfamily.; KEGG: mio:AOA12_05035 S-(hydroxymethyl)glutathione dehydrogenase / alcohol dehydrogenase	2:372:180083	37:4979:34796	4:3761:3872314	22:2313:28348	54:4854:20446	3:2197:295954
N34_00373	2	181358..183082		N-acyl-D-amino-acid deacylase	Hydrolase.	Q:COG3653	391616.3.peg.5826	Nucleosides and Nucleotides Pyrimidines De_Novo_Pyrimidine_Synthesis Dihydroorotase (EC 3.5.2.3)	K06015	Belongs to the N-acyl-D-amino-acid deacylase family.; KEGG: sphk:SKP52_04810 N-acyl-D-amino-acid deacylase	2:373:181358		4:1060:858063	8:1328:90814	54:4853:18532	4:3075:510683
N34_00374	2	183175..184767	betA,CHDH	Choline dehydrogenase	FAD; Flavoprotein; NAD; Oxidoreductase.	E:COG2303	511693.5.peg.287	Stress Response Osmotic stress Choline_and_Betaine_Uptake_and_Betaine_Biosynthesis Choline dehydrogenase (EC 1.1.99.1)	K00108	Involved in the biosynthesis of the osmoprotectant glycine betaine. Catalyzes the oxidation of choline to betaine aldehyde and betaine aldehyde to glycine betaine at the same rate; Belongs to the GMC oxidoreductase family.; KEGG: eco:b0311 choline dehydrogenase	2:374:183175	58:6275:118598	4:939:712639	134:6509:535733	54:4909:79276	5:3544:267225
N34_00375	2	184782..185309		uncharacterized protein	Plasmid.	S:ENOG41124PR					2:375:184782	12:1831:94232		1:171:208647	54:4851:17269
N34_00376	2	c(185460..185969)		hypothetical protein		S:ENOG410Y4BX					2:376:185460			10:1585:88157		2:1535:478199
N34_00377	2	186225..186620		hypothetical protein		K:COG0789	225849.3.peg.2130	Stress Response Oxidative stress Oxidative_stress Redox-sensitive transcriptional activator SoxR	K19591		2:377:186225	35:4745:68956	4:1950:1894883	126:4977:10069	75:6283:13709	11:6332:103748
N34_00378	2	186727..187650	qor,CRYZ	NADPH:quinone reductase	Allergen; Cytoplasm; Metal-binding; NAD; Oxidoreductase; Zinc.	C:COG0604	272622.10.peg.399	Miscellaneous null ZZ_gjo_need_homes Quinone oxidoreductase (EC 1.6.5.5)	K00344	Belongs to the zinc-containing alcohol dehydrogenase family.; KEGG: bgd:bgla_1g33540 NADPH2:quinone reductase	2:378:186727	50:5765:80478	4:2921:2937523	148:7841:76460	99:7805:20391	4:3058:487404
N34_00379	2	188217..188486		Uncharacterized oxidoreductase YkvO	Oxidoreductase.	S:ENOG410XQPQ	224911.5.peg.3998	Clustering-based subsystems Fatty acid metabolic cluster CBSS-246196.1.peg.364 3-oxoacyl-[acyl-carrier protein] reductase (EC 1.1.1.100)		Belongs to the short-chain dehydrogenases/reductases (SDR) family.	2:379:188217			135:6914:19621
N34_00380	2	188550..189173	fno	8-hydroxy-5-deazaflavin:NADPH oxidoreductase		S:ENOG410YXHG			K06988	KEGG: mgo:AFA91_19085 8-hydroxy-5-deazaflavin:NADPH oxidoreductase	2:380:188550			135:6915:20413
N34_00381	2	189721..190035		hypothetical protein							2:381:189721	35:4736:54083		163:9018:274714	62:5427:9226
N34_00382	2	190731..191009		hypothetical protein		S:ENOG410XQN0					2:382:190731
N34_00383	2	191392..191952		hypothetical protein		S:ENOG4111Q4E					2:383:191392	17:2803:304868		12:1749:31406	86:7022:38759	9:5621:255619
N34_00384	2	c(192098..193174)		Tetracenomycin polyketide synthesis 8-O-methyl transferase TcmO	Antibiotic biosynthesis; Methyltransferase; S-adenosyl-L-methionine; Transferase.	S:ENOG410XS7T	648757.3.peg.340	Fatty Acids, Lipids, and Isoprenoids Isoprenoids Carotenoids Hydroxyneurosporene methyltransferase (EC 2.1.1.-)	K15970	Belongs to the class I-like SAM-binding methyltransferase superfamily. Cation-independent O- methyltransferase family.	2:384:192098
N34_00385	2	c(193432..194334)		Pyridoxine 4-dehydrogenase	NADP; Oxidoreductase.	C:ENOG410XRV3	367830.3.peg.774	Clustering-based subsystems null Staphylococcus_aureus_hypothetical_repetitive_gene_loci Oxidoreductase ion channel	K05275	Belongs to the aldo/keto reductase family. Aldo/keto reductase 2 subfamily.; KEGG: eco:b1406 pyridoxine 4-dehydrogenase	2:385:193432	44:5385:29635	4:7773:8489162	16:2039:38111	37:3205:43161	5:3781:517997
N34_00386	3	987..2009		hypothetical protein							3:386:987				5:819:168493
N34_00387	3	2815..3657		hypothetical protein							3:387:2815	7:808:270872	4:1924:1867977	169:9339:11938	5:818:167077	5:3474:191189
N34_00388	3	3717..5003		Ammonium transporter	Ammonia transport; Cell membrane; Cytoplasmic vesicle; Endosome; Lysosome; Membrane; Transmembrane; Transmembrane helix; Transport.	T:ENOG410XNMH	290399.4.peg.1196	Nitrogen Metabolism null Ammonia_assimilation Ammonium transporter	K03320	Ammonium transporter that mediates the excretion of ammonium. Controls ammonium homeostasis during growth and development. Ammonium has been shown to function as a morphogen at multiple steps during the development; Belongs to the ammonia transporter channel (TC 1.A.11.2) family.	3:388:3717	7:807:269441	4:1925:1869022	169:9338:10537	5:817:165676	5:3473:189849
N34_00389	3	5090..7342		Probable trehalose monomycolate exporter MmpL3	Cell inner membrane; Cell membrane; Cell wall biogenesis/degradation; Lipid transport; Membrane; Transmembrane; Transmembrane helix; Transport.	S:COG2409	273036.3.peg.2356	Clustering-based subsystems null CBSS-196620.1.peg.2477 Putative antibiotic transport-associated protein	K06994	Transports trehalose monomycolate (TMM) across the inner membrane; Belongs to the resistance-nodulation-cell division (RND) (TC 2.A.6) family. MmpL subfamily.	3:389:5090	7:806:267128	4:1926:1870431	169:9337:8227	5:816:163366	5:3472:187526
N34_00390	3	7342..8049		hypothetical protein		K:ENOG4111JY6					3:390:7342	7:805:266427	4:1927:1872680	169:9336:7526	5:815:162665	5:3471:186846
N34_00391	3	c(8046..9008)		Large proline-rich protein bag6-A	Apoptosis; Chaperone; Chromatin regulator; Cytoplasm; Nucleus; Transport.	S:COG2321	591158.3.peg.5437	Miscellaneous null Broadly_distributed_proteins_not_in_subsystems YpfJ protein, zinc metalloprotease superfamily	K07054	Chaperone that plays a key role in various processes such as insertion of tail-anchored (TA) membrane proteins to the endoplasmic reticulum membrane and regulation of chromatin. Acts in part by regulating stability of proteins and their degradation by the proteasome. Key Component of the BAT3 complex, a cytosolic multiprotein complex involved in the post-translational delivery of tail-anchored (T…	3:391:8046	7:804:265311	4:1928:1873390	169:9335:6257	5:814:161657	5:3470:185676
N34_00392	3	9593..11203		hypothetical protein		S:ENOG410ZVTT					3:392:9593	7:802:262108	4:1930:1875865	169:9333:3285	5:813:159698	5:3468:182635
N34_00393	3	c(11190..11780)		hypothetical protein		K:COG1309			K20325		3:393:11190	7:801:261550	4:1932:1878444	169:9331:1897	5:812:159059	1:426:449803
N34_00394	3	11884..12996	nagX	3-hydroxybenzoate 6-monooxygenase		CH:COG0654	290398.11.peg.1795	Metabolism of Aromatic Compounds Peripheral pathways for catabolism of aromatic compounds Salicylate_ester_degradation Salicylate hydroxylase (EC 1.14.13.1)	K22270	KEGG: cgs:C624_14855 3-hydroxybenzoate 6-monooxygenase	3:394:11884	7:800:260339	4:7057:7663278	169:9330:329	5:811:157773	5:3726:451759
N34_00395	3	c(12993..14282)		uncharacterized protein		G:COG1940	314283.3.peg.3895	Carbohydrates Aminosugars Chitin_and_N-acetylglucosamine_utilization N-acetylglucosamine-6P-responsive transcriptional repressor NagC, ROK family			3:395:12993	7:799:258700	4:1933:1879182	170:9504:63856	5:810:156139	5:3467:180829
N34_00396	3	14759..15526		HTH-type transcriptional regulator FrlR	DNA-binding; Transcription; Transcription regulation.	K:COG2188	312309.3.peg.2773	Amino Acids and Derivatives Histidine Metabolism Histidine_Degradation Histidine utilization repressor	K03710	May regulate the transcription of the frlABCD operon; Contains 1 HTH gntR-type DNA-binding domain.	3:396:14759	33:4350:15765	4:1935:1880921	170:9503:62606	5:809:154887	5:3466:179585
N34_00397	3	15527..15754	hdrA2	Ferredoxin:CoB-CoM heterodisulfide reductase		C:COG1146	240292.6.peg.5256	Sulfur Metabolism Inorganic sulfur assimilation Inorganic_Sulfur_Assimilation 4Fe-4S ferredoxin, iron-sulfur binding	K03388	KEGG: ade:Adeh_4164 heterodisulfide reductase subunit A2	3:397:15527	33:4353:19241	4:1936:1881992	170:9502:62378	5:808:154659	5:3465:179357
N34_00398	3	15767..17191		hypothetical protein		P:COG0715	350701.3.peg.1438	Sulfur Metabolism Organic sulfur assimilation Alkanesulfonate_assimilation ABC-type nitrate/sulfonate/bicarbonate transport systems, periplasmic components	K02051		3:398:15767	33:4354:19490	4:1937:1882275	170:9501:60902	5:807:153183	5:3464:178549
N34_00399	3	17259..18161		Probable ABC transporter permease protein	Cell inner membrane; Cell membrane; Membrane; Transmembrane; Transmembrane helix; Transport.	P:COG0600	323098.6.peg.741	Sulfur Metabolism Organic sulfur assimilation Alkanesulfonates_Utilization Alkanesulfonates transport system permease protein	K02050	Probably part of an ABC transporter complex. Probably responsible for the translocation of the substrate across the membrane (Probable); Belongs to the binding-protein-dependent transport system permease family; Contains 1 ABC transmembrane type-1 domain.	3:399:17259	33:4355:20959	4:1938:1883878	170:9500:60003	5:806:152040	10:6223:364619
N34_00400	3	18158..18904	afuC,fbpC	Fe(3+)-transporting ATPase	ATP-binding; Cell inner membrane; Cell membrane; Hydrolase; Membrane; Nucleotide-binding; Sulfate transport; Transport.	E:COG3842	298653.4.peg.5548	Membrane Transport ABC transporters ABC_transporter_branched-chain_amino_acid_(TC_3.A.1.4.1) Branched-chain amino acid transport ATP-binding protein LivF (TC 3.A.1.4.1)	K02010	Part of the ABC transporter complex CysAWTP involved in sulfate/thiosulfate import. Responsible for energy coupling to the transport system; Belongs to the ABC transporter superfamily. Sulfate/tungstate importer (TC 3.A.1.6) family; Contains 1 ABC transporter domain.; KEGG: oca:OCAR_6182 iron(III) transport system ATP-binding protein	3:400:18158	33:4356:21831	4:1939:1884741	170:9499:59236	5:805:151273	10:6222:363796
N34_00401	3	18933..21620	nadB	L-aspartate oxidase		C:COG1053	101510.16.peg.6915	Clustering-based subsystems null Putative_sulfate_assimilation_cluster Putative reductase (alkanesulfonate metabolism)	K00278	KEGG: das:Daes_1719 L-aspartate oxidase	3:401:18933	33:4351:16570	4:1940:1885549	170:9498:56515	5:804:148555	5:3463:175853
N34_00402	3	21749..22975		hypothetical protein		S:ENOG410XPUV					3:402:21749	7:798:257084		170:9497:55074	5:803:146793
N34_00403	3	c(23248..24381)		uncharacterized protein		C:COG2141	595498.3.peg.2466	Sulfur Metabolism Organic sulfur assimilation L-Cystine_Uptake_and_Metabolism Bacterial luciferase family protein YtmO, in cluster with L-cystine ABC transporter	K07496	To bacterial alkanal monooxygenase alpha and beta chains.	3:403:23248	61:6629:69940	4:1952:1896533	170:9495:53534	5:802:145380	5:3460:172592
N34_00404	3	c(24378..26021)		sn-glycerol-3-phosphate import ATP-binding protein UgpC	ATP-binding; Cell inner membrane; Cell membrane; Hydrolase; Membrane; Nucleotide-binding; Sugar transport; Transport.	S:COG1123	526226.8.peg.59	Membrane Transport ABC transporters ABC_transporter_oligopeptide_(TC_3.A.1.5.1) Oligopeptide transport system permease protein OppB (TC 3.A.1.5.1)	K02031|K02032	Part of the ABC transporter complex UgpABCE involved in sn-glycerol-3-phosphate import. Responsible for energy coupling to the transport system; Belongs to the ABC transporter superfamily. sn- glycerol-3-phosphate importer (TC 3.A.1.1.3) family; Contains 1 ABC transporter domain.	3:404:24378	79:7799:18168	3:44:9074	170:9493:51100	5:800:142940	5:3456:167747
N34_00405	3	c(26018..26893)		Putative peptide permease protein	Cell inner membrane; Cell membrane; Membrane; Peptide transport; Protein transport; Transmembrane; Transmembrane helix; Transport.	P:COG1173	663886.3.peg.4153	Membrane Transport ABC transporters ABC_transporter_dipeptide_(TC_3.A.1.5.2) Dipeptide transport system permease protein DppC (TC 3.A.1.5.2)	K02034	Probably part of an ABC transporter complex that could be involved in peptide import. Probably responsible for the translocation of the substrate across the membrane (By similarity); Belongs to the binding-protein-dependent transport system permease family; Contains 1 ABC transmembrane type-1 domain.	3:405:26018	10:1475:20595	3:43:8200	170:9492:50205	5:799:142035	5:3455:166875
N34_00406	3	c(26890..27909)		Dipeptide transport system permease protein	Cell inner membrane; Cell membrane; Membrane; Peptide transport; Protein transport; Transmembrane; Transmembrane helix; Transport.	P:COG0601	322710.5.peg.1773	Membrane Transport ABC transporters ABC_transporter_dipeptide_(TC_3.A.1.5.2) Dipeptide transport system permease protein DppB (TC 3.A.1.5.2)	K02033	Part of the binding-protein-dependent transport system for dipeptide; probably responsible for the translocation of the substrate across the membrane; Belongs to the binding-protein-dependent transport system permease family. OppBC subfamily; Contains 1 ABC transmembrane type-1 domain.	3:406:26890	79:7797:16287	3:42:7113	170:9491:49100	5:798:140816	5:3454:165924
N34_00407	3	c(27906..28979)	limB	Limonene 1,2-monooxygenase	Monooxygenase; Oxidoreductase; Plasmid.	C:COG2141	36809.5.peg.4701	Cofactors, Vitamins, Prosthetic Groups, Pigments Biotin Biotin_biosynthesis Long-chain-fatty-acid--CoA ligase (EC 6.2.1.3)	K14733	Belongs to the bacterial luciferase oxidoreductase family.; KEGG: rde:RD1_3871 limonene 1,2-monooxygenase	3:407:27906	12:1957:227293	4:263:8069	170:9490:48030	5:797:139699	5:3452:163240
N34_00408	3	c(29010..29789)		Putative ribose/galactose/methyl galactoside import ATP-binding protein	ATP-binding; Cell inner membrane; Cell membrane; Hydrolase; Membrane; Nucleotide-binding; Repeat; Sugar transport; Transport.	V:COG0842|V:COG1131	350703.3.peg.4787	Cell Wall and Capsule Gram-Negative cell wall components Lipopolysaccharide_assembly Uncharacterized ABC transporter, ATP-binding protein YrbF	K09695	Part of an ABC transporter complex involved in carbohydrate import. Could be involved in ribose, galactose and/or methyl galactoside import. Responsible for energy coupling to the transport system; Belongs to the ABC transporter superfamily. Carbohydrate importer 2 (CUT2) (TC 3.A.1.2) family; Contains 2 ABC transporter domains.	3:408:29010	22:3536:22336	4:265:10178	170:9489:47169	5:796:138889	5:3450:161953
N34_00409	3	c(29789..30790)		L-cystine transport system permease protein TcyL	Amino-acid transport; Cell membrane; Membrane; Transmembrane; Transmembrane helix; Transport.	E:COG0765	265669.1.peg.2294	Sulfur Metabolism Organic sulfur assimilation L-Cystine_Uptake_and_Metabolism L-Cystine ABC transporter, permease protein TcyL	K02029	Part of the ABC transporter complex TcyJKLMN involved in L-cystine import. Probably responsible for the translocation of the substrate across the membrane (Probable). Is also involved in cystathionine, djenkolate, and S-methylcysteine transport; Belongs to the binding-protein-dependent transport system permease family; Contains 1 ABC transmembrane type-1 domain.	3:409:29789	22:3535:21383	4:266:10957	170:9488:46231	5:795:137951	5:3449:161015
N34_00410	3	31080..31973	hdhA	7-alpha-hydroxysteroid dehydrogenase	Oxidoreductase.	S:ENOG410XSIT	243261.3.peg.6239	Fatty Acids, Lipids, and Isoprenoids null Polyhydroxybutyrate_metabolism D-beta-hydroxybutyrate dehydrogenase (EC 1.1.1.30)	K00076	Belongs to the short-chain dehydrogenases/reductases (SDR) family.; KEGG: opf:CBP31_12435 7-alpha-hydroxysteroid dehydrogenase	3:410:31080	7:796:253687	4:1953:1898114	170:9487:45123	5:794:136843	5:3448:159928
N34_00411	3	c(32024..32776)		Glycoprotein gp2	Glycoprotein; Membrane; Signal; Transmembrane; Transmembrane helix; Virion; Virulence.	T:COG0515			K06501	Virulence factor.	3:411:32024	7:795:252936	4:2387:2362192	170:9486:44372	5:793:136089	5:3445:157689
N34_00412	3	33070..33693		hypothetical protein							3:412:33070	7:794:252019	4:2388:2363193	170:9485:43455	5:792:135175	5:3444:156858
N34_00413	3	33828..34478		hypothetical protein							3:413:33828	7:793:251230	4:1954:1899119	170:9484:42667	5:791:134386	5:3443:156130
N34_00414	3	c(34491..35006)		Actinorhodin polyketide dimerase	Antibiotic biosynthesis; Oxidoreductase.	S:COG1853	216594.6.peg.3062	Metabolism of Aromatic Compounds null Aromatic_Amin_Catabolism Nitrilotriacetate monooxygenase component B (EC 1.14.13.-)	K21727	To S.pristinaespiralis SnaC.	3:414:34491	7:792:250616	4:1956:1899940	170:9483:42015	5:790:133725	5:3441:155462
N34_00415	3	c(35046..36266)	ACADS,bcd	Short-chain acyl-CoA dehydrogenase	Oxidoreductase; Plasmid.	I:ENOG410XQ4C	592316.3.peg.2456	Sulfur Metabolism Organic sulfur assimilation Alkanesulfonate_assimilation probable dibenzothiophene desulfurization enzyme	K00248	KEGG: rde:RD1_3681 butyryl-CoA dehydrogenase	3:415:35046	7:791:249238	4:5108:5452000	170:9482:40674	5:789:132266	5:3440:154230
N34_00416	3	c(36266..37378)	sfnG	Dimethylsulfone monooxygenase	Flavoprotein; FMN; Monooxygenase; Oxidoreductase.	S:ENOG410XR0T	247156.1.peg.5222	Sulfur Metabolism Organic sulfur assimilation Alkanesulfonate_assimilation sulfonate monooxygenase	K17228	Catalyzes the desulfonation of aliphatic sulfonates; Belongs to the SsuD family.; KEGG: msa:Mycsm_05282 dimethylsulfone monooxygenase	3:416:36266	7:790:248123	4:5107:5450891	170:9481:39559	5:788:131148	5:3439:153115
N34_00417	3	c(37537..38901)		hypothetical protein		S:ENOG410XSS1					3:417:37537	7:789:246550	4:5102:5444303	170:9480:38066	5:787:129449	5:3438:151647
N34_00418	3	c(38965..40404)		Dimethyl-sulfide monooxygenase	Flavoprotein; FMN; Monooxygenase; NAD; Oxidoreductase.	S:ENOG410XNPZ	196627.14.peg.995	Sulfur Metabolism Organic sulfur assimilation Alkanesulfonate_assimilation probable dibenzothiophene desulfurization enzyme	K07485	Monooxygenase that mediates oxidation of dimethyl sulfide, the first step in dimethyl sulfide degradation pathway. Has much lower activity with diethyl sulfide and other short-chain alkyl methyl sulfides; Belongs to the NtaA/SnaA/SoxA(DszA) monooxygenase family.	3:418:38965	7:788:245190	4:5101:5442813	170:9479:36490	5:786:127872	5:3437:150132
N34_00419	3	c(40401..41621)		hypothetical protein		I:ENOG410XQ4C	516466.4.peg.3250	Sulfur Metabolism Organic sulfur assimilation Alkanesulfonate_assimilation probable dibenzothiophene desulfurization enzyme	K16026		3:419:40401	7:787:243800	4:5100:5441593	170:9478:35273	5:785:126655	5:3436:148894
N34_00420	3	c(41702..43054)		hypothetical protein		S:ENOG4111Y00					3:420:41702	9:1261:336028		162:8571:185377	51:4572:81371	15:7389:50338
N34_00421	3	c(43051..44466)	papA1_2_3	hypothetical protein		Q:COG1020			K22795	KEGG: ntp:CRH09_26795 trehalose acyltransferase; Transferring groups other than amino-acyl groups	3:421:43051	37:4970:24665	4:5898:6341295	134:6198:185515	101:7919:23140	15:7385:45866
N34_00422	3	c(44466..45920)	papA1_2_3	hypothetical protein		Q:COG1020			K22795	KEGG: mgo:AFA91_16880 trehalose acyltransferase; Transferring groups other than amino-acyl groups	3:422:44466	37:4986:45239	4:5076:5413194	134:6216:208365		15:7384:44442
N34_00423	3	46557..47294		Putative aliphatic sulfonates transport permease protein SsuC	Cell membrane; Membrane; Transmembrane; Transmembrane helix; Transport.	P:COG0600	573066.3.peg.1154	Sulfur Metabolism Organic sulfur assimilation Alkanesulfonates_Utilization Alkanesulfonates transport system permease protein	K15554	Part of a binding-protein-dependent transport system for aliphatic sulfonates. Probably responsible for the translocation of the substrate across the membrane. Belongs to the binding-protein-dependent transport system permease family. CysTW subfamily; Contains 1 ABC transmembrane type-1 domain.	3:423:46557	89:8154:24925	4:1968:1918756	5:867:87766	106:8118:4632	5:3433:146124
N34_00424	3	47267..48037	ssuB	Aliphatic sulfonates import ATP-binding protein SsuB	ATP-binding; Cell membrane; Hydrolase; Membrane; Nucleotide-binding; Transport.	P:COG1116	426355.14.peg.2015	Amino Acids and Derivatives Lysine, threonine, methionine, and cysteine Methionine_Degradation Methionine ABC transporter ATP-binding protein	K15555	Part of the ABC transporter complex SsuABC involved in aliphatic sulfonates import. Responsible for energy coupling to the transport system; Belongs to the ABC transporter superfamily. Aliphatic sulfonates importer (TC 3.A.1.17.2) family; Contains 1 ABC transporter domain.; KEGG: rha:RHA1_ro07048 sulfonate transport system ATP-binding protein; Acting on acid anhydrides; catalyzing transmembrane m…	3:424:47267	33:4356:21831	4:1969:1919535	152:8337:62553	55:5000:68408	5:3432:145366
N34_00425	3	48034..49038		Putative binding protein	Periplasm; Signal; Transport.	P:ENOG410XQHT	471852.6.peg.464	Clustering-based subsystems null Putative_sulfate_assimilation_cluster Alkanesulfonates-binding protein	K15553	Probably part of an ABC transporter complex. Belongs to the bacterial solute-binding protein SsuA/TauA family.	3:425:48034	33:4354:19490	4:1970:1920374	5:869:89353	106:8120:6219	5:3431:144371
N34_00426	3	49055..50218	ssuD	Alkanesulfonate monooxygenase	Flavoprotein; FMN; Monooxygenase; Oxidoreductase.	C:COG2141	644283.3.peg.512	Sulfur Metabolism Organic sulfur assimilation Alkanesulfonates_Utilization Alkanesulfonate monooxygenase (EC 1.14.14.5)	K04091	Catalyzes the desulfonation of aliphatic sulfonates; Belongs to the SsuD family.; KEGG: mmi:MMAR_4200 alkanesulfonate monooxygenase	3:426:49055	7:785:241359	4:1971:1921390	170:9475:32050	5:782:123407	5:3430:143205
N34_00427	3	50862..51434		hypothetical protein							3:427:50862	7:784:240074		170:9474:30762	5:781:122125
N34_00428	3	c(51476..52051)		hypothetical protein		S:ENOG4111IPZ					3:428:51476	7:783:239313	4:1976:1926202	170:9473:30177	5:780:121486	5:3428:141483
N34_00429	3	52120..53007	cfa	Cyclopropane-fatty-acyl-phospholipid synthase	Arsenical resistance; Plasmid; S-adenosyl-L-methionine; Transferase.	S:ENOG410XRG1	471854.5.peg.3956	Cofactors, Vitamins, Prosthetic Groups, Pigments Quinone cofactors Menaquinone_and_Phylloquinone_Biosynthesis Ubiquinone/menaquinone biosynthesis methyltransferase UbiE (EC 2.1.1.-)	K00574	Catalyzes the transfer of a methyl group from AdoMet to trivalent arsenicals producing methylated and dimethylated arsenicals; Belongs to the methyltransferase superfamily.; KEGG: bpd:BURPS668_A1568 cyclopropane-fatty-acyl-phospholipid synthase	3:429:52120	7:782:238316	4:1978:1928214	170:9472:29222	5:779:120528	5:3427:140536
N34_00430	3	c(53073..54359)		Putative aminotransferase	Aminotransferase; Isopeptide bond; Pyridoxal phosphate; Transferase; Ubl conjugation.	K:COG1167	395965.5.peg.3474	Amino Acids and Derivatives Lysine, threonine, methionine, and cysteine Threonine_and_Homoserine_Biosynthesis Aspartate aminotransferase (EC 2.6.1.1)		Belongs to the class-I pyridoxal-phosphate-dependent aminotransferase family.	3:430:53073	7:781:236918	4:1980:1929484	170:9471:27872	5:778:119178	5:3426:139101
N34_00431	3	54771..55736		hypothetical protein							3:431:54771	7:780:235241	4:1981:1931163	170:9470:26499	5:777:117776	5:3425:137770
N34_00433	3	c(55995..57359)		Tetracenomycin C resistance and export protein	Antibiotic biosynthesis; Antibiotic resistance; Cell membrane; Membrane; Transmembrane; Transmembrane helix; Transport.	P:ENOG410XNN3	563772.3.peg.2256	Virulence, Disease and Defense Resistance to antibiotics and toxic compounds Copper_homeostasis Multidrug resistance transporter, Bcr/CflA family	K08169	Resistance to tetracenomycin C by an active tetracenomycin C efflux system which is probably energized by transmembrane electrochemical gradients. Belongs to the major facilitator superfamily. EmrB family.	3:433:55995	33:4432:95727	4:7053:7659622	134:6728:748689	10:1135:59289	20:7887:15222
N34_00434	3	c(57581..59041)		hypothetical protein		S:ENOG4111HIX					3:434:57581	7:776:231264	4:1985:1934640	170:9468:23704	5:765:109308	5:3406:121008
N34_00435	3	59217..60839		Probable menaquinol-cytochrome c reductase cytochrome b subunit	Cell membrane; Electron transport; Heme; Iron; Membrane; Metal-binding; Transmembrane; Transmembrane helix; Transport.	C:COG1290	521096.6.peg.2697	Respiration Electron accepting reactions Ubiquinone_Menaquinone-cytochrome_c_reductase_complexes Ubiquinol--cytochrome c reductase, cytochrome B subunit (EC 1.10.2.2)	K03891	Component of the menaquinol-cytochrome c reductase complex; Belongs to the cytochrome b family.	3:435:59217	7:775:229518	4:1986:1936354	170:9467:22027	5:764:107559	5:3405:119238
N34_00436	3	c(60939..61130)		hypothetical protein		S:ENOG4112AQU					3:436:60939	7:774:229243	4:1987:1938059	170:9466:21752	5:763:107284	5:3404:118955
N34_00437	3	61502..61987		hypothetical protein		S:ENOG4111W8N			K09763		3:437:61502	7:773:228399	4:1988:1938661	170:9465:20884	5:762:106416	5:3403:118095
N34_00438	3	61990..62892	EARS,gltX	Glutamate--tRNA ligase	Aminoacyl-tRNA synthetase; ATP-binding; Ligase; Metal-binding; Nucleotide-binding; Zinc.	J:COG0008	644284.3.peg.178	RNA Metabolism RNA processing and modification Queuosine-Archaeosine_Biosynthesis glutamyl-Q-tRNA synthetase	K01885	Catalyzes the tRNA-independent activation of glutamate in presence of ATP and the subsequent transfer of glutamate onto a tRNA(Asp). Glutamate is transferred on the 2-amino-5-(4,5- dihydroxy-2-cyclopenten-1-yl) moiety of the queuosine in the wobble position of the QUC anticodon; Belongs to the class-I aminoacyl-tRNA synthetase family. GluQ subfamily.; KEGG: mye:AB431_27635 glutamyl-tRNA synthetase	3:438:61990	7:772:227482	4:1989:1939079	170:9464:19961	5:761:105493	5:3402:117129
N34_00439	3	62963..63772		Glutenin, high molecular weight subunit DY10	Disulfide bond; Repeat; Seed storage protein; Signal; Storage protein.	S:ENOG410XVIH			K12617	Glutenins are high-molecular weight seed storage proteins of wheat endosperm. Thought to be responsible for the visco-elastic property of wheat dough. Belongs to the gliadin/glutenin family.	3:439:62963	7:771:226616	4:1990:1940102	170:9463:19017	5:760:104582	5:3401:116298
N34_00440	3	c(63837..64370)		Actin cytoskeleton-regulatory complex protein pan1	Actin-binding; Cell membrane; Coiled coil; Cytoplasm; Cytoskeleton; Endocytosis; Endosome; Membrane; Repeat.	S:ENOG410XWX0			K19926	Component of the PAN1 actin cytoskeleton-regulatory complex required for the internalization of endosomes during actin-coupled endocytosis. The complex links the site of endocytosis to the cell membrane-associated actin cytoskeleton. Mediates uptake of external molecules and vacuolar degradation of plasma membrane proteins. Plays a role in the proper organization of the cell membrane-associated a…	3:440:63837	7:770:226034	4:1991:1940930	170:9462:18438	5:759:103986	5:3400:115716
N34_00441	3	64437..65213		hypothetical protein		S:COG1738	247156.1.peg.336	RNA Metabolism RNA processing and modification Queuosine-Archaeosine_Biosynthesis Putative preQ0 transporter	K09125		3:441:64437	7:769:225211	4:1992:1941555	170:9461:17615	5:758:103163	5:3399:114893
N34_00442	3	c(65383..66627)	tgt,QTRT1	tRNA-guanine(34) transglycosylase	Glycosyltransferase; Metal-binding; Queuosine biosynthesis; Transferase; tRNA processing; Zinc.	J:COG0343	585529.3.peg.342	RNA Metabolism RNA processing and modification Queuosine-Archaeosine_Biosynthesis tRNA-guanine transglycosylase (EC 2.4.2.29)	K00773	Exchanges the guanine residue with 7-aminomethyl-7- deazaguanine in tRNAs with GU(N) anticodons (tRNA-Asp, -Asn, -His and -Tyr). After this exchange, a cyclopentendiol moiety is attached to the 7-aminomethyl group of 7-deazaguanine, resulting in the hypermodified nucleoside queuosine (Q) (7-(((4,5-cis- dihydroxy-2-cyclopenten-1-yl)amino)methyl)-7-deazaguanosine); Belongs to the queuine tRNA-ribos…	3:442:65383	7:768:223869	4:1993:1942368	170:9458:15550	5:757:101330	5:3398:113640
N34_00443	3	c(66659..68605)		Uncharacterized ABC transporter ATP-binding protein	ATP-binding; Cell membrane; Membrane; Nucleotide-binding; Transmembrane; Transmembrane helix; Transport.	V:COG1132	247156.8.peg.262	Miscellaneous null ZZ_gjo_need_homes Lipid A export ATP-binding/permease protein MsbA	K06147	Belongs to the ABC transporter superfamily. MsbA family; Contains 1 ABC transmembrane type-1 domain; Contains 1 ABC transporter domain.	3:443:66659	7:765:221122	4:1994:1943718	170:9457:13359	5:756:99068	5:3397:111688
N34_00444	3	c(68602..70338)		Putative export ATP-binding/permease protein	ATP-binding; Cell inner membrane; Cell membrane; Hydrolase; Membrane; Nucleotide-binding; Transmembrane; Transmembrane helix; Transport.	V:COG1132	247156.8.peg.261	Miscellaneous null ZZ_gjo_need_homes Lipid A export ATP-binding/permease protein MsbA	K06147	Part of an ABC transporter complex. Transmembrane domains (TMD) form a pore in the inner membrane and the ATP- binding domain (NBD) is responsible for energy generation (By similarity); Belongs to the ABC transporter superfamily; Contains 1 ABC transmembrane type-1 domain; Contains 1 ABC transporter domain.	3:444:68602	7:764:219389	4:1995:1945661	170:9456:11626	5:755:97335	5:3396:109955
N34_00445	3	c(70402..70971)		Putative HTH-type transcriptional regulator	DNA-binding.	K:COG1959	391037.3.peg.3247	RNA Metabolism Transcription Rrf2_family_transcriptional_regulators Predicted transcriptional regulator of sulfate adenylyltransferase, Rrf2 family	K13643	Contains 1 HTH rrf2-type DNA-binding domain.	3:445:70402	7:763:218740	4:1996:1947473	170:9455:10970	5:754:96383	5:3395:109417
N34_00446	3	c(70975..71559)		Biofilm operon icaADBC HTH-type negative transcriptional regulator IcaR	DNA-binding; Repressor; Transcription; Transcription regulation.	K:ENOG41120CR	640510.3.peg.1812	Virulence, Disease and Defense Resistance to antibiotics and toxic compounds Multidrug_Resistance_Efflux_Pumps Transcription repressor of multidrug efflux pump acrAB operon, TetR (AcrR) family	K16137	Represses transcription of the icaADBC operon necessary for biofilm production; Contains 1 HTH tetR-type DNA-binding domain.	3:446:70975	7:762:218152	4:1997:1947927	170:9454:10382	5:753:95796	5:3394:108816
N34_00447	3	71755..74115		Membrane protein YdfJ	Cell membrane; Membrane; Transmembrane; Transmembrane helix.	S:COG2409	521096.6.peg.4054	RNA Metabolism RNA processing and modification Queuosine-Archaeosine_Biosynthesis tRNA-guanine transglycosylase (EC 2.4.2.29)	K06994	Belongs to the resistance-nodulation-cell division (RND) (TC 2.A.6) family. MmpL subfamily.	3:447:71755	7:761:215589	4:1998:1948786	170:9453:7797	5:752:93225	5:3393:106300
N34_00448	3	c(74199..75134)	ssuD	Alkanesulfonate monooxygenase		C:COG2141	349307.9.peg.200	Carbohydrates One-carbon Metabolism Methanogenesis F420-dependent N(5),N(10)-methylenetetrahydromethanopterin reductase (EC 1.5.99.11)	K04091	To M.tuberculosis Rv2161c and Rv3079c.; KEGG: rha:RHA1_ro04019 alkanesulfonate monooxygenase	3:448:74199	7:760:214593	4:2000:1953922	170:9452:6792	5:751:92112	5:3391:102864
N34_00449	3	75354..76802	mhpA	3-(3-hydroxy-phenyl)propanoic acid hydroxylase	Antibiotic biosynthesis; FAD; Flavoprotein; NADP; Oxidoreductase.	CH:COG0654	314278.3.peg.2309	Cofactors, Vitamins, Prosthetic Groups, Pigments Quinone cofactors Ubiquinone_Biosynthesis 2-octaprenyl-3-methyl-6-methoxy-1,4-benzoquinol hydroxylase (EC 1.14.13.-)	K05712	Catalyzes hydroxylation of the anthracycline structure at position C-6 during the biosynthesis of oxytetracyline; Belongs to the PheA/TfdB FAD monooxygenase family.; KEGG: mxa:MXAN_1594 3-(3-hydroxy-phenyl)propionate hydroxylase	3:449:75354	7:758:212442	4:5782:6206694	170:9450:4662	5:749:89955	7:4867:488353
N34_00450	3	76873..77274		hypothetical protein		S:COG3576			K07006		3:450:76873	37:5052:132087	4:5937:6404646	132:6004:119306	28:2321:41153
N34_00451	3	77364..77555		hypothetical protein							3:451:77364		4:2001:1954959		5:742:83470	5:3388:99995
N34_00452	3	77708..78961	K01436	Putative glutamate--cysteine ligase 2-3	ATP-binding; Ligase; Nucleotide-binding.	E:COG1473	572547.3.peg.1032	Amino Acids and Derivatives Lysine, threonine, methionine, and cysteine Lysine_Biosynthesis_DAP_Pathway N-acetyl-L,L-diaminopimelate deacetylase (EC 3.5.1.47)	K01436	ATP-dependent carboxylate-amine ligase which exhibits weak glutamate--cysteine ligase activity; In the C-terminal sectio; belongs to the glutamate-- cysteine ligase type 2 family. YbdK subfamily.; KEGG: cpi:Cpin_3266 amidohydrolase; In linear amides	3:452:77708	9:1340:459644	4:1097:892460	12:1778:58253	86:6999:14584	3:1957:43880
N34_00453	3	79123..79449	SMG1	Non-specific serine/threonine protein kinase		S:ENOG4112BXU			K08873	KEGG: cre:CHLREDRAFT_9121 serine/threonine-protein kinase SMG1	3:453:79123			173:9629:58753	2:593:103604
N34_00454	3	c(79460..79729)		hypothetical protein		DJ:COG2026			K06218		3:454:79460
N34_00455	3	c(79726..80040)		hypothetical protein		S:ENOG410ZE7K					3:455:79726		4:7363:7985946
N34_00457	3	c(80224..80679)	tadA	tRNA(adenine(34)) deaminase	ATP-binding; Cytoplasm; Ligase; Nucleotide-binding; tRNA processing.	FJ:COG0590	350058.8.peg.5697	RNA Metabolism RNA processing and modification tRNA_processing tRNA-specific adenosine-34 deaminase (EC 3.5.4.-)	K11991	Ligates lysine onto the cytidine present at position 34 of the AUA codon-specific tRNA(Ile) that contains the anticodon CAU, in an ATP-dependent manner. Cytidine is converted to lysidine, thus changing the amino acid specificity of the tRNA from methionine to isoleucine; Belongs to the tRNA(Ile)-lysidine synthase family; Contains 1 CMP/dCMP-type deaminase domain.; KEGG: mit:OCO_02820 tRNA(adenine…	3:457:80224	7:747:204136	4:2048:1980990	25:2433:28198	5:740:82460	5:3381:95124
N34_00458	3	c(80680..81222)		hypothetical protein		S:ENOG4111ST2					3:458:80680	7:746:203578	4:2049:1981718	25:2432:27656	5:739:81918	5:3380:94583
N34_00459	3	81281..82267	tyrA2	Prephenate dehydrogenase	Amino-acid biosynthesis; Aromatic amino acid biosynthesis; NAD; Oxidoreductase; Tyrosine biosynthesis.	E:COG0287	247156.1.peg.306	Amino Acids and Derivatives Aromatic amino acids and derivatives Phenylalanine_and_Tyrosine_Branches_from_Chorismate Arogenate dehydrogenase (EC 1.3.1.43)	K04517	Catalyzes the NAD(+)-dependent conversion of prephenate to p-hydroxyphenylpyruvate, with the elimination of carbon dioxide. Is a key regulatory enzyme in tyrosine biosynthesis. Displays no chorismate mutase (CM) activity, in contrast to TyrA from E.coli and some other bacteria, that are bifunctional and possess a CM domain; Contains 1 prephenate/arogenate dehydrogenase domain.; KEGG: nsr:NS506_00…	3:459:81281	7:745:202569	4:2050:1982346	25:2431:26638	5:738:80909	5:3379:93586
N34_00460	3	c(82284..82799)		hypothetical protein		S:COG3554			K09957		3:460:82284	7:744:201756	4:2051:1983402	25:2430:25986	5:737:80141	5:3378:92868
N34_00461	3	83067..83198		hypothetical protein							3:461:83067
N34_00462	3	c(83204..83893)		hypothetical protein		S:ENOG410XX8Q					3:462:83204	7:741:196725	4:2057:1991107	25:2427:20832	5:733:74886	5:3374:87156
N34_00463	3	c(84117..84524)	vsr	NaeI very short patch repair endonuclease	DNA damage; DNA repair; Endonuclease; Hydrolase; Nuclease; Restriction system.	L:COG3727	101510.16.peg.4175	DNA Metabolism DNA repair DNA_repair,_bacterial Very-short-patch mismatch repair endonuclease (G-T specific)	K07458	May nick NaeI sequences that contain T:G mispairs resulting from m5C-deamination; Belongs to the vsr family.; KEGG: ntp:CRH09_01095 DNA mismatch endonuclease, patch repair protein; Acting on ester bonds	3:463:84117	7:740:195834	4:2058:1992042	25:2426:20166	5:732:73961	5:3373:86660
N34_00464	3	c(84527..85669)	DNMT1,dcm	DNA (cytosine-5-)-methyltransferase	Methyltransferase; Restriction system; S-adenosyl-L-methionine; Transferase.	L:COG0270			K00558	This methylase may recognize the double-stranded sequence CTCGAG, causing specific methylation on C-? on both strands, and protects the DNA from cleavage by the BsuMI endonuclease; Belongs to the class I-like SAM-binding methyltransferase superfamily. C5-methyltransferase family; Contains 1 SAM-dependent MTase C5-type domain.; KEGG: dko:I596_1205 DNA (cytosine-5)-methyltransferase 1	3:464:84527	7:739:194625	4:2059:1992568	25:2425:18957	5:731:72797	5:3372:85419
N34_00465	3	c(85908..87203)		C4-dicarboxylate transport protein	Cell inner membrane; Cell membrane; Membrane; Sugar transport; Symport; Transmembrane; Transmembrane helix; Transport.	C:COG1301	137722.3.peg.3767	Carbohydrates Central carbohydrate metabolism Pyruvate_metabolism_I:_anaplerotic_reactions,_PEP Aerobic C4-dicarboxylate transporter for fumarate, L-malate, D-malate, succunate	K11103	Responsible for the transport of dicarboxylates such as succinate, fumarate, and malate from the periplasm across the membrane; Belongs to the sodium:dicarboxylate (SDF) symporter (TC 2.A.23) family.	3:465:85908	12:2246:533076	4:3094:3162178	121:4703:94420	28:2367:83233	3:2058:148895
N34_00466	3	c(87257..88132)	K07046	hypothetical protein		S:ENOG410Y5BK	339670.8.peg.1306	Carbohydrates Monosaccharides L-fucose_utilization_temp L-fuconolactone hydrolase	K07046	KEGG: pgp:CUJ91_22195 L-fuconolactonase; Carboxylic ester hydrolases	3:466:87257	12:2244:531240		121:4701:92581	28:2369:85530
N34_00467	3	88486..88905		18 kDa antigen		O:COG0071			K13993	Not known. This protein is one of the major immune reactive proteins in mycobacteria. Belongs to the small heat shock protein (HSP20) family.	3:467:88486	19:3146:293676		101:3268:13594	55:4959:31599	8:5223:320263
N34_00468	3	89118..89309		hypothetical protein							3:468:89118	19:3143:292699		101:3272:15803	30:2583:889	2:1531:477030
N34_00469	3	89306..89470		hypothetical protein							3:469:89306				30:2584:1074
N34_00470	3	89624..90772	gshA,ybdK	Putative glutamate--cysteine ligase 2-1	ATP-binding; Ligase; Nucleotide-binding.	S:COG2170	362976.10.peg.1731	Stress Response Oxidative stress Glutathione:_Biosynthesis_and_gamma-glutamyl_cycle Glutamate--cysteine ligase archaeal (EC 6.3.2.2)	K06048	ATP-dependent carboxylate-amine ligase which exhibits weak glutamate--cysteine ligase activity; Belongs to the glutamate--cysteine ligase type 2 family. YbdK subfamily.; KEGG: ncy:NOCYR_2211 glutamate---cysteine ligase / carboxylate-amine ligase; Glutamate--cysteine ligase	3:470:89624	2:28:16118	4:2758:2773580	2:284:4601	61:5375:52300	12:6603:42906
N34_00471	3	90844..91884		hypothetical protein		S:ENOG410XP2X					3:471:90844	86:8041:25811	4:4591:4884422		67:5837:50134	12:6606:46015
N34_00472	3	91912..92568	hemK,prmC,HEMK	Peptide chain release factor N(5)-glutamine methyltransferase	Methyltransferase; S-adenosyl-L-methionine; Transferase.	J:COG2890	320374.4.peg.6599	Stress Response Heat shock Heat_shock_dnaK_gene_cluster_extended Ribosomal protein L11 methyltransferase (EC 2.1.1.-)	K02493	Putative protein methyltransferase using S-adenosyl-L- methionine as the methyl donor. May methylate a Gln residue in target proteins (By similarity); Belongs to the eukaryotic/archaeal PrmC-related family.; KEGG: asd:AS9A_1393 release factor glutamine methyltransferase	3:472:91912	86:8042:26911	4:4592:4885574		67:5836:49450	12:6607:47037
N34_00473	3	92546..92752		hypothetical protein		S:ENOG41125DN					3:473:92546		4:4593:4886205			12:6608:47668
N34_00474	3	92815..93192		hypothetical protein							3:474:92815
N34_00475	3	c(93004..93417)		hypothetical protein		S:ENOG410XW0F					3:475:93004	12:2032:303134	4:6054:6552537	126:5011:44910	81:6658:64033	7:4876:495294
N34_00476	3	c(93519..93833)		hypothetical protein		S:ENOG410ZH23			K19777		3:476:93519	32:4260:186027	4:6173:6681724	135:6988:102153	37:3269:125552	2:1318:270131
N34_00477	3	c(94081..94236)		hypothetical protein		S:ENOG410ZGBI					3:477:94081	13:2286:40032		126:4989:18714	47:4203:113177	2:1264:216408
N34_00478	3	94756..95250		hypothetical protein							3:478:94756
N34_00479	3	95247..95561		hypothetical protein		K:COG1846					3:479:95247				124:8791:16343
N34_00480	3	95786..96184		hypothetical protein							3:480:95786				47:4090:5635
N34_00481	3	c(96347..96703)		hypothetical protein		S:ENOG410Z758					3:481:96347	82:7921:37816		1:165:204191	128:8874:12108	6:4216:398138
N34_00482	3	96754..97689		uncharacterized protein		K:COG4977	640512.3.peg.1433	Clustering-based subsystems Methylamine utilization CBSS-265072.7.peg.546 Transcriptional regulator containing an amidase domain and an AraC-type DNA-binding HTH domain	K13633	Belongs to the peptidase C56 family.	3:482:96754	15:2407:70940	4:4719:5022442	163:9011:265743	160:9468:4044	6:4215:397131
N34_00483	3	c(98069..98431)		hypothetical protein		K:ENOG4111VPN	591158.3.peg.71	Protein Metabolism Protein folding Protein_chaperones HspR, transcriptional repressor of DnaK operon	K13640		3:483:98069	13:2250:4208		101:3277:17721	78:6479:40750	7:4561:161770
N34_00484	3	99279..99479		hypothetical protein							3:484:99279
N34_00485	3	c(99570..100526)		Glycerol metabolism activator	Activator; DNA-binding; Glycerol metabolism; Phosphoprotein; Transcription; Transcription regulation; Two-component regulatory system.	T:COG2197	306537.3.peg.1349	Iron acquisition and metabolism null Heme,_hemin_uptake_and_utilization_systems_in_GramPositives Hemoglobin, heme-dependent two component system response regulator ChrA	K03556	Positive activator for glycerol metabolism. Contains 1 HTH luxR-type DNA-binding domain; Contains 1 response regulatory domain.	3:485:99570	59:6338:49849	4:3222:3304734	6:989:20111	117:8584:29714	1:866:878782
N34_00486	3	c(100519..101655)		Probable transcriptional regulatory protein NarL	Cytoplasm; DNA-binding; Phosphoprotein; Transcription; Transcription regulation; Two-component regulatory system.	K:ENOG410XUEY	525369.4.peg.469	Nitrogen Metabolism null Nitrate_and_nitrite_ammonification Nitrate/nitrite response regulator protein	K07696	Probable member of the two-component regulatory system NarS/NarL; Contains 1 HTH luxR-type DNA-binding domain; Contains 1 response regulatory domain.	3:486:100519	59:6294:1447	4:7810:8530162	9:1500:126202	117:8585:30901	1:866:878782
N34_00487	3	c(101758..102849)		hypothetical protein		S:ENOG4111FI2					3:487:101758	60:6455:34199	4:3783:3898799	5:856:76155	132:8975:23112
N34_00488	3	c(102912..103826)		hypothetical protein		S:ENOG4111FMT					3:488:102912
N34_00489	3	c(104526..104819)		hypothetical protein		L:ENOG410XS5E					3:489:104526
N34_00490	3	c(104891..106300)	menJ	Menaquinone-9-beta-reductase	FAD; Flavoprotein; Oxidoreductase.	S:ENOG4111HJ4	188937.1.peg.1444	Fatty Acids, Lipids, and Isoprenoids Isoprenoids Archaeal_lipids Digeranylgeranylglycerophospholipid reductase	K21401	Belongs to the geranylgeranyl reductase family.; KEGG: chn:A605_02325 menaquinone-9 beta-reductase	3:490:104891	37:4955:8706	4:6651:7217351	134:6182:168899	82:6727:57662	7:4758:377279
N34_00491	3	c(106311..106748)		hypothetical protein		S:ENOG410XUX1					3:491:106311
N34_00492	3	106889..108511	ACSF2	Long-chain-fatty-acid--CoA/3-oxocholest-4-en-26-oate--CoA ligase	ATP-binding; Cholesterol metabolism; Fatty acid metabolism; Ligase; Lipid metabolism; Nucleotide-binding; Steroid metabolism; Sterol metabolism.	Q:ENOG410XPD8	439235.4.peg.4087	Cofactors, Vitamins, Prosthetic Groups, Pigments Biotin Biotin_biosynthesis Long-chain-fatty-acid--CoA ligase (EC 6.2.1.3)	K00666	Catalyzes the activation of long-chain fatty acids as acyl-coenzyme A (acyl-CoA), which are then transferred to the multifunctional polyketide synthase (PKS) type III for further chain extension. Also involved in the degradation of cholesterol via the degradation of the side chains of C-24 branched-chain sterols. Catalyzes the ATP-dependent CoA thioesterification of the sterol 3-oxocholest-4-en-2…	3:492:106889	17:2764:265349	4:2410:2387083	129:5756:159145	169:9553:776	11:6301:70636
N34_00493	3	c(108493..109215)		hypothetical protein		K:ENOG4111GI3	439292.5.peg.1530	Clustering-based subsystems null CBSS-176280.1.peg.1561 Two component transcriptional regulator VraR	K11618		3:493:108493	59:6338:49849	4:2686:2694872	9:1500:126202	117:8585:30901	3:2519:638162
N34_00494	3	c(109212..110120)		HTH-type transcriptional regulator MalT	Activator; ATP-binding; Carbohydrate metabolism; DNA-binding; Nucleotide-binding; Transcription; Transcription regulation.	K:ENOG410XUEY	171440.1.peg.550	Carbohydrates Di- and oligosaccharides Maltose_and_Maltodextrin_Utilization Transcriptional activator of maltose regulon, MalT	K14979	Positively regulates the transcription of the maltose regulon whose gene products are responsible for uptake and catabolism of malto-oligosaccharides. Binds and recognizes a DNA motif (called the malT box): 5'-GGA[TG]GA-3'; Contains 1 HTH luxR-type DNA-binding domain.	3:494:109212	59:6294:1447	4:3048:3064577	9:1500:126202	117:8585:30901	3:2519:638162
N34_00495	3	c(110398..111327)		Uncharacterized HTH-type transcriptional regulator YobV	Cytoplasm; DNA-binding; Repressor; Transcription; Transcription regulation.	K:COG2378	266940.5.peg.1992	Clustering-based subsystems proteosome related Cluster-based_Subsystem_Grouping_Hypotheticals_-_perhaps_Proteosome_Related FIG005453: Putative DeoR-family transcriptional regulator	K13572	Contains 1 HTH deoR-type DNA-binding domain.	3:495:110398	66:7011:22385	4:1362:1273305	3:532:81930	82:6686:9351	2:1060:15114
N34_00496	3	111452..111994		hypothetical protein		S:ENOG4111N9I					3:496:111452	66:7010:21733	4:1361:1272587	3:533:83067	82:6687:10411	5:3616:344169
N34_00497	3	c(112023..112247)		hypothetical protein							3:497:112023
N34_00498	3	c(112336..112854)		hypothetical protein		S:ENOG4111VY6					3:498:112336
N34_00499	3	c(112851..113462)		hypothetical protein		K:ENOG410Y4PN					3:499:112851
N34_00500	3	c(113766..115151)		ABC1 family protein		S:COG0661	557599.3.peg.840	Cofactors, Vitamins, Prosthetic Groups, Pigments Quinone cofactors Ubiquinone_Biosynthesis Ubiquinone biosynthesis monooxygenase UbiB	K08869	Belongs to the protein kinase superfamily. ADCK protein kinase family.	3:500:113766	39:5186:49126	4:1865:1799917	107:3601:119615	31:2617:6790	4:2686:88790
N34_00501	3	115260..115670	GLO1,gloA	Lactoylglutathione lyase		S:ENOG4111PIE			K01759	KEGG: vfi:VF_A0640 lactoylglutathione lyase	3:501:115260					8:5318:468125
N34_00502	3	116179..117081	qor,CRYZ	NADPH:quinone reductase	Acetylation; Cytoplasm; Metal-binding; NAD; Oxidoreductase; Zinc.	C:COG0604	633149.3.peg.82	Miscellaneous null ZZ_gjo_need_homes Quinone oxidoreductase (EC 1.6.5.5)	K00344	Belongs to the zinc-containing alcohol dehydrogenase family. Class-I subfamily.; KEGG: cfu:CFU_1056 NADPH2:quinone reductase	3:502:116179	50:5765:80478	4:2921:2937523	99:3155:309541	99:7805:20391	9:5760:389159
N34_00503	3	117197..117742		hypothetical protein							3:503:117197
N34_00504	3	118284..119021		Uncharacterized HTH-type transcriptional regulator in the TAR-I ttuE-ttuC' intergenic region	DNA-binding; Plasmid; Transcription; Transcription regulation.	K:COG1802	395019.7.peg.5305	Amino Acids and Derivatives Proline and 4-hydroxyproline Proline,_4-hydroxyproline_uptake_and_utilization Predicted regulator PutR for proline utilization, GntR family	K22293	Contains 1 HTH gntR-type DNA-binding domain.	3:504:118284	33:4445:108416	4:4618:4913864	134:6588:614882	9:1043:136232	3:2056:146928
N34_00505	3	119021..120259		hypothetical protein		G:ENOG410Z6XG					3:505:119021	33:4446:109090	4:4619:4914535	134:6587:613641	9:1042:134991	1:690:714529
N34_00506	3	120334..121038		hypothetical protein		S:ENOG410ZPZ8					3:506:120334	82:7928:42889	4:1010:801226	1:170:207917	128:8870:9680	15:7349:14127
N34_00507	3	121337..122122		hypothetical protein							3:507:121337
N34_00508	3	c(122168..122848)		hypothetical protein		K:ENOG410XUF9					3:508:122168
N34_00509	3	122928..123788	RDH12	NADP-retinol dehydrogenase	Acetylation; NADP; Oxidoreductase; Peroxisome.	S:ENOG410XPBF	350703.3.peg.4461	Fatty Acids, Lipids, and Isoprenoids Fatty acids Fatty_Acid_Biosynthesis_FASII 3-oxoacyl-[acyl-carrier protein] reductase (EC 1.1.1.100)	K11153	Has apparently no steroid dehydrogenase activity; Belongs to the short-chain dehydrogenases/reductases (SDR) family; Contains 1 SCP2 domain.; KEGG: fcd:110854972 retinol dehydrogenase 12	3:509:122928	17:2763:264359	4:5509:5918862	6:1062:107207	1:12:12487	4:3062:491724
N34_00510	3	123903..124688	pcaL	3-oxoadipate enol-lactonase	Chloride; Oxidoreductase; Peroxidase.	S:ENOG410ZM44	366602.8.peg.4252	Metabolism of Aromatic Compounds Metabolism of central aromatic intermediates Protocatechuate_branch_of_beta-ketoadipate_pathway Beta-ketoadipate enol-lactone hydrolase (EC 3.1.1.24)	K14727	Belongs to the bacterial non-heme bromo- and chloro- peroxidases family.; KEGG: cak:Caul_3853 3-oxoadipate enol-lactonase / 4-carboxymuconolactone decarboxylase	3:510:123903	3:121:33126		134:6698:716566	48:4336:115384
N34_00511	3	c(124860..125678)	cpo	Chloride peroxidase	Antibiotic biosynthesis; Oxidoreductase; Peroxidase; Plasmid.	S:ENOG410XP44	243231.1.peg.3136	Miscellaneous Plant-Prokaryote DOE project Synechocystis_experimental Menaquinone biosynthesis related protein, putative DHNA-CoA thioesterase	K00433	May be a chlorinating enzyme involved in 7- chlorotetracycline biosynthesis. Belongs to the bacterial non-heme bromo- and chloro- peroxidases family.; KEGG: rpb:RPB_3239 non-heme chloroperoxidase	3:511:124860	12:1900:162228		128:5537:461219	90:7290:21738	7:4687:290378
N34_00512	3	126077..127165	qorB	NAD(P)H dehydrogenase (quinone)		S:ENOG410XX05			K19267	KEGG: deq:XM25_07210 NAD(P)H dehydrogenase (quinone)	3:512:126077			3:550:99708	40:3526:28961
N34_00513	3	c(127375..128031)		hypothetical protein		K:ENOG410XQYM			K21962		3:513:127375	7:805:266427	4:1927:1872680	169:9336:7526	55:4995:63992	5:3471:186846
N34_00514	3	128172..128558	MARS,metG	Methionine--tRNA ligase	Aminoacyl-tRNA synthetase; ATP-binding; Cytoplasm; Ligase; Metal-binding; Nucleotide-binding; Protein biosynthesis; RNA-binding; tRNA-binding; Zinc.	J:COG0143|J:COG0073	471871.7.peg.3188	Protein Metabolism Protein biosynthesis tRNA_aminoacylation,_Met Structure-specific tRNA-binding protein	K01874	Is required not only for elongation of protein synthesis but also for the initiation of all mRNA translation through initiator tRNA(fMet) aminoacylation; Belongs to the class-I aminoacyl-tRNA synthetase family. MetG type 1 subfamily; Contains 1 tRNA-binding domain.; KEGG: ean:Eab7_0034 methionyl-tRNA synthetase	3:514:128172
N34_00516	3	129211..131184		uncharacterized protein	Cell membrane; Membrane; Transmembrane; Transmembrane helix.	S:COG3336	525263.3.peg.1177	Virulence, Disease and Defense Resistance to antibiotics and toxic compounds Copper_homeostasis Copper resistance protein D	K02351|K07245	To M.leprae ML1998.	3:516:129211	52:5873:65887	4:4182:4445167	4:750:161173	99:7793:6705	9:5460:95250
N34_00517	3	131199..132128	ilvA,tdcB	Threonine ammonia-lyase	Cytoplasm; Gluconeogenesis; Lyase; Pyridoxal phosphate.	E:COG1171	247156.1.peg.1334	Amino Acids and Derivatives Lysine, threonine, methionine, and cysteine Threonine_degradation Threonine dehydratase (EC 4.3.1.19)	K01754	Belongs to the serine/threonine dehydratase family.; KEGG: ncy:NOCYR_1314 threonine dehydratase	3:517:131199	52:5874:67920	4:4183:4447203	4:751:163206	99:7792:5761	9:5461:97223
N34_00518	3	132295..132750		Single-stranded DNA-binding protein	DNA-binding; Plasmid.	L:COG0629	411481.5.peg.214	DNA Metabolism DNA repair DNA_repair,_bacterial_RecFOR_pathway Single-stranded DNA-binding protein	K03111	Contains 1 SSB domain.	3:518:132295	52:5875:69002	4:4184:4448376	4:752:164289	99:7791:5137	9:5467:103762
N34_00519	3	133009..134685	ABC.SS.A	Monosaccharide-transporting ATPase	ATP-binding; Cytoplasm; Nucleotide-binding; Protein biosynthesis; Repeat; RNA-binding; rRNA-binding; Translation regulation; tRNA-binding.	V:COG1131	400668.8.peg.1645	Carbohydrates Sugar alcohols Inositol_catabolism Inositol transport system ATP-binding protein	K02056	A translation factor that gates the progression of the 70S ribosomal inititation complex (IC, containing tRNA(fMet) in the P site) into the translation elongation cycle by using a mechanism sensitive to the ATP/ADP ratio. Binds to the 70S ribosome E site where it modulates the state of the translating ribosome during subunit translocation (By similarity); Belongs to the ABC transporter superfamil…	3:519:133009	52:5876:69653	4:4185:4449187	4:753:164940	99:7790:3231	9:5468:104356
N34_00520	3	134977..139848	GDH2	Glutamate dehydrogenase	NAD; Oxidoreductase.	E:COG2902	247156.1.peg.1336	Amino Acids and Derivatives Glutamine, glutamate, aspartate, asparagine; ammonia assimilation Glutamate_dehydrogenases NAD-specific glutamate dehydrogenase (EC 1.4.1.2), large form	K15371	Catalyzes the reversible conversion of L-glutamate to 2- oxoglutarate. Highly specific for NAD; Belongs to the Glu/Leu/Phe/Val dehydrogenases family.; KEGG: nfa:NFA_13060 glutamate dehydrogenase	3:520:134977	18:2805:11	4:4186:4451186	4:754:166896	123:8739:14	9:5469:106361
N34_00521	3	140307..140735	ybgC	hypothetical protein		S:COG0824			K07107	KEGG: nfa:NFA_13070 acyl-CoA thioester hydrolase; Thiolester hydrolases	3:521:140307	18:2806:1882	4:4187:4456375	4:755:172006	123:8740:1905	9:5470:111377
N34_00522	3	140735..141403		hypothetical protein		S:ENOG4111H5V					3:522:140735	18:2807:2357	4:4188:4457019	4:756:172481	123:8741:2353	9:5471:111865
N34_00523	3	c(141417..142055)	bcrC	Undecaprenyl-diphosphate phosphatase	Antibiotic resistance; Cell membrane; Membrane; Transmembrane; Transmembrane helix; Transport.	S:ENOG410XUCW	583358.4.peg.2172	Fatty Acids, Lipids, and Isoprenoids Phospholipids Glycerolipid_and_Glycerophospholipid_Metabolism_in_Bacteria Phosphatidylglycerophosphatase B (EC 3.1.3.27)	K19302	Part of the binding-protein-dependent transport system for bacitracin that confer resistance to this antibioti; probably responsible for the translocation of the substrate across the membrane. Belongs to the BcrC/YbjG family.; KEGG: amyc:CU254_33295 undecaprenyl-diphosphatase	3:523:141417	18:2808:3036		4:757:173162	123:8742:3057
N34_00524	3	c(142169..142483)		hypothetical protein		S:ENOG411242K					3:524:142169	18:2809:3785	4:4189:4457903	4:758:173939	123:8743:3917	9:5472:112623
N34_00525	3	c(142480..143322)		hypothetical protein		E:COG1296					3:525:142480	18:2810:4096	4:4190:4458214	4:759:174250	123:8744:4228	9:5473:112978
N34_00526	3	144231..144803		HTH-type transcriptional regulator SutR	Activator; DNA-binding; Repressor; Transcription; Transcription regulation.	K:ENOG410ZCZ7	266264.4.peg.4496	Virulence, Disease and Defense Resistance to antibiotics and toxic compounds Cobalt-zinc-cadmium_resistance Transcriptional regulator, MerR family		Regulates the expression of 12-16 transcription units involved in various steps of sulfur utilization. Represses expression of pfkB, fliZ, cysE, ydcO and its own expression. Activates expression of ypfN. Acts by binding to SutR boxes; Contains 1 HTH cro/C1-type DNA-binding domain.	3:526:144231	18:2811:4925	4:4191:4459031	4:760:175079	123:8745:5156	9:5474:114007
N34_00527	3	c(144794..145723)		hypothetical protein		S:ENOG410YNCB	455488.3.peg.35	Clustering-based subsystems null CBSS-296591.1.peg.2330 Nucleoside-diphosphate-sugar epimerases			3:527:144794		4:4192:4459621
N34_00528	3	c(145835..146197)		hypothetical protein		S:ENOG410Y3G7					3:528:145835					9:5475:114596
N34_00529	3	c(146302..147084)		hypothetical protein		V:COG1403					3:529:146302	18:2812:5730	4:4193:4461214	4:761:175726	123:8746:5741	9:5477:115455
N34_00530	3	147380..147820		Group 2 truncated hemoglobin GlbO	Heme; Hydroxylation; Iron; Metal-binding; Oxygen transport; Transport.	S:COG2346	479433.5.peg.7466	Stress Response null Bacterial_hemoglobins Hemoglobin-like protein HbO	K06886	Belongs to the truncated hemoglobin family. Group II subfamily.	3:530:147380	18:2813:6904	4:4194:4462168	4:763:176867	123:8747:6840	9:5478:116567
N34_00531	3	148049..149587	treC	Alpha,alpha-phosphotrehalase	Glycosidase; Hydrolase.	G:COG0366	266940.5.peg.3405	Carbohydrates Di- and oligosaccharides Maltose_and_Maltodextrin_Utilization Alpha-glucosidase (EC 3.2.1.20)	K01226	Belongs to the glycosyl hydrolase 13 family.; KEGG: eco:b4239 trehalose-6-phosphate hydrolase	3:531:148049	18:2814:7532	4:4195:4462730	4:764:177474	123:8748:7456	9:5479:117160
N34_00532	3	149678..149950		hypothetical protein		S:ENOG410Z535					3:532:149678	18:2815:9257	4:4196:4464373	4:765:179212	123:8749:9197	9:5480:118730
N34_00533	3	149937..150410		uncharacterized protein		S:ENOG4111PT4					3:533:149937	18:2816:9516	4:4197:4464653	4:766:179471	123:8750:9456	9:5481:119034
N34_00534	3	150755..151195		Transcriptional regulator ClgR	DNA-binding; Transcription; Transcription regulation.	K:ENOG41122H2	326424.15.peg.3921	Virulence, Disease and Defense Resistance to antibiotics and toxic compounds Cobalt-zinc-cadmium_resistance Transcriptional regulator, MerR family		Probably controls the response to vancomycin treatmen; vancomycin induces expression of the clp regulon (clpP1, clpP2 and clpC1); Contains 1 HTH cro/C1-type DNA-binding domain.	3:534:150755	18:2818:10320	4:4198:4465393	149:8031:2567	123:8755:13783	9:5482:119650
N34_00535	3	c(151226..151816)	clpP,CLPP	Endopeptidase Clp	Cytoplasm; Hydrolase; Protease; Serine protease.	O:COG0740	525262.3.peg.1127	Protein Metabolism Protein degradation Proteolysis_in_bacteria,_ATP-dependent ATP-dependent Clp protease proteolytic subunit (EC 3.4.21.92)	K01358	Cleaves peptides in various proteins in a process that requires ATP hydrolysis. Has a chymotrypsin-like activity. Plays a major role in the degradation of misfolded proteins; Belongs to the peptidase S14 family.; KEGG: myn:MyAD_02975 ATP-dependent Clp protease, protease subunit	3:535:151226	18:2820:11010	4:4199:4466002	149:8032:3038	123:8756:14185	9:5483:120050
N34_00536	3	c(151813..152394)	clpP,CLPP	Endopeptidase Clp	Cytoplasm; Hydrolase; Protease; Serine protease.	O:COG0740	521096.6.peg.1464	Protein Metabolism Protein degradation Proteolysis_in_bacteria,_ATP-dependent ATP-dependent Clp protease proteolytic subunit (EC 3.4.21.92)	K01358	Cleaves peptides in various proteins in a process that requires ATP hydrolysis. Has a chymotrypsin-like activity. Plays a major role in the degradation of misfolded proteins; Belongs to the peptidase S14 family.; KEGG: ncy:NOCYR_1330 ATP-dependent Clp protease, protease subunit	3:536:151813	18:2821:11632	4:4200:4466821	149:8033:3660	123:8757:14813	9:5484:120637
N34_00537	3	c(152635..152772)		hypothetical protein							3:537:152635
N34_00538	3	c(152829..155393)	pepN	Membrane alanyl aminopeptidase	Aminopeptidase; Cytoplasm; Hydrolase; Metal-binding; Metalloprotease; Protease; Zinc.	E:COG0308	247156.8.peg.1368	Protein Metabolism Protein degradation Aminopeptidases_(EC_3.4.11.-) Membrane alanine aminopeptidase N (EC 3.4.11.2)	K01256	Aminopeptidase with broad substrate specificity to several peptides. Shows strong preference for leucine but cleaves also next to Arg and lysine in peptide-bond-containing substrates. Belongs to the peptidase M1 family.; KEGG: nfa:NFA_13180 aminopeptidase N	3:538:152829	18:2822:12588	4:4202:4468606	149:8034:4398	123:8758:15853	9:5485:121328
N34_00539	3	155847..156683	purC	Phosphoribosylaminoimidazolesuccinocarboxamide synthase	ATP-binding; Ligase; Nucleotide-binding; Purine biosynthesis.	F:COG0152	247156.1.peg.1350	Nucleosides and Nucleotides Purines De_Novo_Purine_Biosynthesis Phosphoribosylaminoimidazole-succinocarboxamide synthase (EC 6.3.2.6)	K01923	Belongs to the SAICAR synthetase family.; KEGG: nfa:NFA_13190 phosphoribosylaminoimidazole-succinocarboxamide synthase	3:539:155847	18:2824:15544	4:4203:4471756	149:8035:7363	123:8759:18754	9:5486:124106
N34_00540	3	c(157272..158483)		uncharacterized protein		K:COG4941	246197.19.peg.4828	Clustering-based subsystems Putative asociate of RNA polymerase sigma-54 factor rpoN CBSS-316057.3.peg.1308 RNA polymerase sigma-70 factor, ECF subfamily	K03088		3:540:157272	18:2825:16655	4:4204:4472659	149:8037:9031	123:8761:20254	9:5487:124937
N34_00541	3	c(158793..159194)		hypothetical protein		S:ENOG4111G32	350058.8.peg.2667	Phosphorus Metabolism null Alkylphosphonate_utilization PhnB protein			3:541:158793	18:2826:17902	4:4205:4474014	149:8038:10395	123:8762:21735	9:5488:126283
N34_00542	3	c(159369..160589)	hcaD	Ferredoxin--NAD(+) reductase	Aromatic hydrocarbons catabolism; FAD; Flavoprotein; NAD; Oxidoreductase.	S:COG0446	465541.3.peg.1241	Respiration Electron accepting reactions Anaerobic_respiratory_reductases Ferredoxin reductase	K00529	Part of the multicomponent 3-phenylpropionate dioxygenase, that converts 3-phenylpropionic acid (PP) and cinnamic acid (CI) into 3-phenylpropionate-dihydrodiol (PP- dihydrodiol) and cinnamic acid-dihydrodiol (CI-dihydrodiol), respectively; Belongs to the bacterial ring-hydroxylating dioxygenase ferredoxin reductase family.; KEGG: nno:NONO_c61150 3-phenylpropionate/trans-cinnamate dioxygenase ferr…	3:542:159369	18:2827:18463	4:4206:4474513	149:8039:10919	123:8763:22353	9:5489:126689
N34_00543	3	160820..161458		Thioredoxin-like reductase	Cytoplasm; Oxidoreductase.	Q:ENOG410ZVBB				In vitro, the reduced form of Rv2466c catalyzes the reduction and activation of TP053, which is a thienopyrimidine derivative drug that can kill both replicating and non-replicating M.tuberculosis.	3:543:160820	18:2828:19833	4:4207:4475889	149:8040:12288	123:8764:23723	9:5490:128060
N34_00544	3	161677..162882	pgl	6-phosphogluconolactonase	Carbohydrate metabolism; Glucose metabolism; Hydrolase.	G:COG2706	703612.3.peg.175	Carbohydrates Central carbohydrate metabolism Entner-Doudoroff_Pathway 6-phosphogluconolactonase (EC 3.1.1.31)	K07404	Catalyzes the hydrolysis of 6-phosphogluconolactone to 6-phosphogluconate; Belongs to the cycloisomerase 2 family.; KEGG: mbd:MEBOL_006930 6-phosphogluconolactonase	3:544:161677	9:1214:279884		162:8628:246314	84:6910:70676
N34_00545	3	163084..163287		hypothetical protein							3:545:163084
N34_00546	3	163412..164803		Putative metabolite transport protein	Cell inner membrane; Cell membrane; Membrane; Transmembrane; Transmembrane helix; Transport.	G:ENOG410XP7I	390235.5.peg.3142	Amino Acids and Derivatives Proline and 4-hydroxyproline Proline,_4-hydroxyproline_uptake_and_utilization L-Proline/Glycine betaine transporter ProP	K08173	Belongs to the major facilitator superfamily. Sugar transporter (TC 2.A.1.1) family.	3:546:163412	33:4539:197511	4:689:458358	134:6486:519447	9:962:56347	1:656:679454
N34_00547	3	164883..165356	rpiB	Ribose-5-phosphate isomerase	Carbohydrate metabolism; Isomerase.	G:COG0698	247156.8.peg.1379	Clustering-based subsystems null LMPTP_YwlE_cluster Ribose 5-phosphate isomerase B (EC 5.3.1.6)	K01808	Belongs to the LacAB/RpiB family.; KEGG: mtu:Rv2465c ribose 5-phosphate isomerase B	3:547:164883	18:2830:21733	4:4211:4479053	149:8042:14120	123:8766:25613	9:5492:129863
N34_00548	3	c(165378..165596)		hypothetical protein		S:ENOG410Z5R6					3:548:165378					5:3724:450822
N34_00549	3	c(165649..166890)		Uncharacterized oxidoreductase CzcO	Cadmium; Cell membrane; Cobalt; Cobalt transport; Ion transport; Membrane; Oxidoreductase; Potassium; Potassium transport; Transport; Zinc; Zinc transport.	P:COG2072			K07222	Involved in potassium and divalent cation transport. Enhances the transport activity of the cation/potassium transporter CzcD (By similarity).	3:549:165649	33:4581:247049	4:273:16769	134:6440:466624	9:914:1868
N34_00550	3	c(166890..167456)		hypothetical protein		O:ENOG410XSSM					3:550:166890		4:272:16203
N34_00551	3	c(167502..168077)		uncharacterized protein		S:COG1832	31964.6.peg.2403	Amino Acids and Derivatives Lysine, threonine, methionine, and cysteine Methionine_Biosynthesis O-acetylhomoserine sulfhydrylase (EC 2.5.1.49)	K06929		3:551:167502		4:271:15528
N34_00552	3	c(168074..169435)	metY	O-acetylhomoserine aminocarboxypropyltransferase	Amino-acid biosynthesis; Cysteine biosynthesis; Pyridoxal phosphate; Transferase.	E:COG2873	234267.9.peg.5216	Amino Acids and Derivatives Lysine, threonine, methionine, and cysteine Methionine_Biosynthesis O-acetylhomoserine sulfhydrylase (EC 2.5.1.49)	K01740	Transforms O-acetylhomoserine into homocysteine. Belongs to the trans-sulfuration enzymes family.; KEGG: sus:Acid_5487 O-acetylhomoserine (thiol)-lyase	3:552:168074	11:1650:28829	4:270:14137	128:5238:160478	34:2832:56658	10:6121:260562
N34_00553	3	c(169661..171208)	PCCB,pccB	Propionyl-CoA carboxylase	ATP-binding; Ligase; Nucleotide-binding.	I:COG4799	553481.3.peg.225	Carbohydrates One-carbon Metabolism Serine-glyoxylate_cycle Propionyl-CoA carboxylase beta chain (EC 6.4.1.3)	K01966	Belongs to the AccD/PCCB family; Contains 1 carboxyltransferase domain.; KEGG: lxx:Lxx04810 propionyl-CoA carboxylase beta chain	3:553:169661	53:5908:31586	4:4409:4686322	134:6752:774961	86:6990:5791	13:7067:218659
N34_00554	3	171333..172979		hypothetical protein							3:554:171333	53:5907:29783	4:4408:4684556	134:6751:773157	86:6989:3994
N34_00555	3	173338..174153	nei	Endonuclease 8	DNA damage; DNA repair; DNA-binding; Glycosidase; Hydrolase; Lyase; Metal-binding; Multifunctional enzyme; Zinc; Zinc-finger.	L:COG0266	266940.5.peg.3635	DNA Metabolism DNA repair DNA_Repair_Base_Excision Formamidopyrimidine-DNA glycosylase (EC 3.2.2.23)	K05522	Involved in base excision repair of DNA damaged by oxidation or by mutagenic agents. Acts as DNA glycosylase that recognizes and removes damaged bases. Has AP (apurinic/apyrimidinic) lyase activity and introduces nicks in the DNA strand. Cleaves the DNA backbone by beta-delta elimination to generate a single-strand break at the site of the removed base with both 3'- and 5'-phosphates (By similari…	3:555:173338	18:2831:22328	4:4213:4480307	149:8043:14701	123:8767:26218	9:5493:130396
N34_00556	3	c(174163..174999)		hypothetical protein		S:ENOG4111FQQ			K14651		3:556:174163	18:2834:24278	4:4214:4481328	149:8046:16649	123:8770:28294	9:5494:131405
N34_00557	3	c(175039..176043)	tpbB	Diguanylate cyclase	GTP-binding; Heme; Iron; Magnesium; Metal-binding; Nucleotide-binding; Transferase.	T:ENOG410XNMH	314276.3.peg.2050	Stress Response null Bacterial_hemoglobins diguanylate cyclase/phosphodiesterase (GGDEF & EAL domains) with PAS/PAC sensor(s)	K21021	Globin-coupled heme-based oxygen sensor protein displaying diguanylate cyclase (DGC) activity in response to oxygen availability. Thus, catalyzes the synthesis of cyclic diguanylate (c-di-GMP) via the condensation of 2 GTP molecules. Cyclic-di-GMP is a second messenger which controls cell surface- associated traits in bacteria (By similarity); Contains 1 GGDEF domain.; KEGG: paes:SCV20265_4305 di…	3:557:175039	18:2835:25186	4:4215:4482188	149:8047:17542	123:8771:29187	9:5495:132277
N34_00560	3	c(176985..177293)		hypothetical protein		S:ENOG410Z7QP					3:560:176985
N34_00561	4	174..608		hypothetical protein		S:ENOG4111VPW					4:561:174	65:6909:22146		166:9263:50371	40:3531:32830
N34_00562	4	615..989		hypothetical protein					K09956		4:562:615	65:6908:21726		112:3950:1	40:3530:32450
N34_00563	4	986..1204		hypothetical protein							4:563:986
N34_00564	4	c(1223..2644)	DLD,lpd,pdhD	Dihydrolipoyl dehydrogenase	Cytoplasm; Disulfide bond; FAD; Flavoprotein; Glycolysis; NAD; Oxidoreductase; Redox-active center.	C:COG1249	240292.6.peg.4543	Virulence, Disease and Defense Resistance to antibiotics and toxic compounds Mercuric_reductase PF00070 family, FAD-dependent NAD(P)-disulphide oxidoreductase	K00382	The branched-chain alpha-keto dehydrogenase complex catalyzes the overall conversion of alpha-keto acids to acyl-CoA and CO(2). It contains multiple copies of 3 enzymatic components: branched-chain alpha-keto acid decarboxylase (E1), lipoamide acyltransferase (E2) and lipoamide dehydrogenase (E3). Belongs to the class-I pyridine nucleotide-disulfide oxidoreductase family.; KEGG: gta:BCM27_24270 d…	4:564:1223	19:3111:257727	3:95:56634	148:7870:121060	63:5512:4684	9:5452:89253
N34_00565	4	c(2799..3257)		hypothetical protein		S:ENOG410Z79T					4:565:2799			166:9227:19725
N34_00566	4	c(3272..4828)		hypothetical protein		S:ENOG4111KQB					4:566:3272			166:9226:18085
N34_00567	4	c(4868..5185)		hypothetical protein							4:567:4868
N34_00568	4	c(5476..6282)		hypothetical protein							4:568:5476
N34_00569	4	6472..6615		hypothetical protein							4:569:6472	73:7528:50192	4:2696:2707638	2:358:77768	100:7883:47901
N34_00570	4	6694..7371		hypothetical protein		S:ENOG4111X15					4:570:6694	82:7923:38678		1:167:205136	128:8872:10895	14:7298:205024
N34_00571	4	c(7386..8351)		hypothetical protein		P:COG0715	288000.5.peg.2643	Sulfur Metabolism Organic sulfur assimilation Alkanesulfonate_assimilation ABC-type nitrate/sulfonate/bicarbonate transport systems, periplasmic components	K02051		4:571:7386	89:8156:26599	4:959:734203	2:307:29715	89:7215:23334
N34_00572	4	c(8363..9139)		ABC transporter A family member	ATP-binding; Membrane; Nucleotide-binding; Transmembrane; Transmembrane helix; Transport.	V:COG4988	31964.6.peg.859	Membrane Transport ABC transporters ABC_transporter_dipeptide_(TC_3.A.1.5.2) Dipeptide transport ATP-binding protein DppD (TC 3.A.1.5.2)	K16013	Belongs to the ABC transporter superfamily. ABCA family; Contains 1 ABC transporter domain.	4:572:8363	89:8155:25790	4:958:733433	2:306:28906	89:7214:22549	10:6222:363796
N34_00573	4	c(9139..9492)		Probable ABC transporter permease protein	Cell inner membrane; Cell membrane; Membrane; Transmembrane; Transmembrane helix; Transport.	P:ENOG4111F8M	311403.8.peg.5320	Sulfur Metabolism Organic sulfur assimilation Taurine_Utilization Taurine transport system permease protein TauC	K15554	Probably part of an ABC transporter complex. Probably responsible for the translocation of the substrate across the membrane (Probable); Belongs to the binding-protein-dependent transport system permease family; Contains 1 ABC transmembrane type-1 domain.	4:573:9139	89:8154:24925	4:957:732576	2:305:28041	89:7213:21684	10:6226:367689
N34_00574	4	c(10012..11286)		hypothetical protein		S:ENOG410XPAA					4:574:10012	89:8153:23571	4:956:731195	2:304:26690	89:7212:20331	1:371:377564
N34_00575	4	11403..12470		Uncharacterized HTH-type transcriptional regulator	DNA-binding; Transcription; Transcription regulation.	K:COG1609	320374.4.peg.5130	Carbohydrates Monosaccharides 2-Ketogluconate_Utilization 2-ketogluconate utilization repressor PtxS	K02525	Contains 1 HTH lacI-type DNA-binding domain.	4:575:11403	89:8152:22372	4:955:729991	2:303:25491	89:7211:19132	2:1378:319130
N34_00576	4	c(12477..13514)		Uncharacterized HTH-type transcriptional regulator	DNA-binding; Transcription; Transcription regulation.	K:ENOG4111NCD				Contains 1 HTH araC/xylS-type DNA-binding domain.	4:576:12477	61:6611:50135	3:136:106937	121:4825:217640	27:2220:82439	1:682:706659
N34_00577	4	13737..14156		Nucleoid-associated protein EspR	Activator; Cytoplasm; DNA-binding; Repressor; Transcription; Transcription regulation; Virulence.	K:ENOG4111UCP				Virulence regulator that has both architectural and regulatory roles. Impacts cell wall functions and pathogenesis through regulation of multiple genes (By similarity).	4:577:13737	10:1551:99102	4:4163:4428138	166:9278:66028	43:3799:89035	5:3771:506269
N34_00578	4	c(14185..15009)		RNA polymerase sigma factor SigF	DNA-binding; Sigma factor; Transcription; Transcription regulation.	K:COG1191	465543.3.peg.4753	RNA Metabolism Transcription Transcription_initiation,_bacterial_sigma_factors RNA polymerase sigma factor SigB	K03090	Sigma factors are initiation factors that promote the attachment of RNA polymerase to specific initiation sites and are then released. Held in an inactive form by a cognate anti-sigma factor RsbW (UsfX) until released. Its regulon, determined following disruption, consists of 38 genes decreased in exponential phase, 187 genes decreased in early S-phase, and 277 genes decreased in late S-phase (Pu…	4:578:14185	13:2290:43010	4:5683:6096948	3:568:116671	113:8423:31105	12:6750:218039
N34_00579	4	c(15180..16121)		hypothetical protein		K:COG2207	164756.6.peg.4140	Metabolism of Aromatic Compounds Peripheral pathways for catabolism of aromatic compounds Benzoate_degradation benABC operon transcriptional activator BenR	K04033		4:579:15180	13:2282:36496		134:6116:102971	67:5854:62757	3:1921:11527
N34_00580	4	c(16449..17513)		Bifunctional acetylxylan esterase/xylanase XynS20E	Carbohydrate metabolism; Glycoprotein; Glycosidase; Hydrolase; Polysaccharide degradation; Repeat; Secreted; Signal; Xylan degradation.	Q:COG3509	448385.16.peg.4489	Cofactors, Vitamins, Prosthetic Groups, Pigments Folate and pterines Folate_Biosynthesis Dihydrofolate reductase (EC 1.5.1.3)	K03932	Bifunctional acetylxylan esterase/xylanase involved in the hydrolysis of xylan, a major structural heterogeneous polysaccharide found in plant biomass representing the second most abundant polysaccharide in the biosphere, after cellulose. Degrades xylan from acetylxylan, beechwood, birchwood, and oat spelt, and releases acetate from 4-methylumbelliferyl acetate and beta-D-xylose tetraacetate. No …	4:580:16449	12:1805:64216	4:1114:910758	128:5425:350530	146:9278:4790	2:1135:90736
N34_00581	4	17740..18297		hypothetical protein		S:ENOG410Y0AX					4:581:17740	7:816:287231	4:1912:1849688	169:9347:27982	7:829:4070	5:3503:230143
N34_00582	4	c(18316..18828)		hypothetical protein		S:ENOG4111UJ5					4:582:18316	86:8047:30594	4:5676:6090157	3:569:117503	88:7179:61265	2:1232:188651
N34_00583	4	19033..19224		hypothetical protein		S:ENOG410XXT5					4:583:19033		4:1398:1308764
N34_00584	4	19328..21391	katE,CAT,catB,srpA	Catalase	Heme; Hydrogen peroxide; Iron; Metal-binding; Oxidoreductase; Peroxidase; Plasmid.	P:COG0753	272568.11.peg.593	Stress Response Oxidative stress Protection_from_Reactive_Oxygen_Species Catalase (EC 1.11.1.6)	K03781	Decomposes hydrogen peroxide into water and oxyge; serves to protect cells from the toxic effects of hydrogen peroxide. Could protect cells in nodules which have a high potential to produce hydrogen peroxide because of the strong reducing conditions required for nitrogen fixation and the action of several proteins. Belongs to the catalase family. HPII subfamily.; KEGG: ssan:NX02_21570 catalase	4:584:19328	78:7756:16755	4:4136:4400832	16:2037:34824	47:4197:106896	4:3036:465708
N34_00585	4	c(21414..22211)		hypothetical protein							4:585:21414
N34_00586	4	22307..22633		hypothetical protein		S:COG3668					4:586:22307	86:8029:18074	3:219:194309	3:563:113731	47:4170:82391	3:2020:103897
N34_00587	4	22817..23611	menB	1,4-dihydroxy-2-naphthoyl-CoA synthase	Lyase; Menaquinone biosynthesis.	H:COG0447	216432.7.peg.2077	Cofactors, Vitamins, Prosthetic Groups, Pigments Quinone cofactors Menaquinone_and_Phylloquinone_Biosynthesis Naphthoate synthase (EC 4.1.3.36)	K01661	Converts o-succinylbenzoyl-CoA (OSB-CoA) to 1,4- dihydroxy-2-naphthoyl-CoA (DHNA-CoA); Belongs to the enoyl-CoA hydratase/isomerase family. MenB subfamily.; KEGG: msa:Mycsm_04691 naphthoate synthase	4:587:22817	59:6320:28270	4:2941:2954331	6:995:25266	1:51:56708	4:2777:170172
N34_00588	4	23613..24749	fadE26	Short/branched chain specific acyl-CoA dehydrogenase, mitochondrial	Acetylation; FAD; Fatty acid metabolism; Flavoprotein; Lipid metabolism; Mitochondrion; Oxidoreductase; Phosphoprotein; Transit peptide.	I:ENOG41102GG	101510.16.peg.6159	Amino Acids and Derivatives Branched-chain amino acids Isoleucine_degradation Acyl-CoA dehydrogenase, short-chain specific (EC 1.3.99.2)	K22818	Has greatest activity toward short branched chain acyl- CoA derivative such as (s)-2-methylbutyryl-CoA, isobutyryl-CoA, and 2-methylhexanoyl-CoA as well as toward short straight chain acyl-CoAs such as butyryl-CoA and hexanoyl-CoA. Can use valproyl- CoA as substrate and may play a role in controlling the metabolic flux of valproic acid in the development of toxicity of this agent (By similarity);…	4:588:23613	59:6319:27132	4:4623:4919287	6:996:26062	1:52:57499	5:3787:522340
N34_00589	4	24786..25682		Probable oxidoreductase	Oxidoreductase.	S:COG1028	448385.16.peg.2846	Fatty Acids, Lipids, and Isoprenoids Fatty acids Fatty_Acid_Biosynthesis_FASII Enoyl-[acyl-carrier-protein] reductase [NADPH] (EC 1.3.1.10)	K13774	Belongs to the short-chain dehydrogenases/reductases (SDR) family.	4:589:24786	59:6318:26195	4:3293:3372368	6:997:27239	1:53:58681	4:3094:531965
N34_00590	4	c(25688..27223)		Methylenomycin A resistance protein	Antibiotic resistance; Cell membrane; Membrane; Transmembrane; Transmembrane helix; Transport.	G:ENOG410ZVX9	680198.5.peg.8540	Carbohydrates Monosaccharides L-rhamnose_utilization Predicted L-rhamnose permease RhaY	K07552	Resistance to the epoxide antibiotic methylenomycin. Belongs to the major facilitator superfamily. EmrB family.	4:590:25688	33:4480:142665	4:7580:8270215	134:6602:627890	9:1050:143138	20:7887:15222
N34_00591	4	c(27349..28371)		hypothetical protein							4:591:27349	59:6317:25051		6:998:28257	1:54:59697
N34_00592	4	c(28386..29432)		Acyl-CoA dehydrogenase family member	Acetylation; Alternative splicing; FAD; Flavoprotein; Oxidoreductase; Polymorphism.	S:COG3173	298653.7.peg.4658	Carbohydrates Fermentation Butanol_Biosynthesis Butyryl-CoA dehydrogenase (EC 1.3.99.2)	K11729	Acyl-CoA dehydrogenase only active with R- and S-2- methyl-C15-CoA; Belongs to the acyl-CoA dehydrogenase family.	4:592:28386	59:6316:23962	4:1103:897746	6:999:29323	1:55:60763	2:1565:537922
N34_00593	4	c(29440..30252)	liuC	Methylglutaconyl-CoA hydratase	Lyase; Mitochondrion; Transit peptide.	I:COG1024	314283.5.peg.1281	Amino Acids and Derivatives Branched-chain amino acids HMG_CoA_Synthesis Methylglutaconyl-CoA hydratase (EC 4.2.1.18)	K13766	Belongs to the enoyl-CoA hydratase/isomerase family.; KEGG: shd:SUTH_00544 methylglutaconyl-CoA hydratase	4:593:29440	59:6315:23142	4:3411:3492371	6:1000:30377	1:56:61813	7:4750:356122
N34_00594	4	c(30280..31089)	ECHS1	Enoyl-CoA hydratase	Isomerase; Lyase.	I:COG1024	318586.4.peg.4745	Carbohydrates Fermentation Butanol_Biosynthesis Enoyl-CoA hydratase (EC 4.2.1.17)	K07511	Catalyzes the reversible conversion of the epoxide to 2- oxepin-2(3H)-ylideneacetyl-CoA (oxepin-CoA); Belongs to the enoyl-CoA hydratase/isomerase family.; KEGG: yli:YALI0B10406g enoyl-CoA hydratase	4:594:30280	59:6314:22295	4:1124:921033	6:1001:31220	1:57:62656	7:4750:356122
N34_00595	4	c(31129..31911)	paaF,echA	Enoyl-CoA hydratase	Acetylation; Alternative splicing; Branched-chain amino acid catabolism; Disease mutation; Lyase; Mitochondrion; RNA-binding; Transit peptide.	I:COG1024	443143.3.peg.2285	Fatty Acids, Lipids, and Isoprenoids null Polyhydroxybutyrate_metabolism 3-hydroxybutyryl-CoA dehydratase (EC 4.2.1.55)	K01692	Catalyzes the conversion of 3-methylglutaconyl-CoA to 3- hydroxy-3-methylglutaryl-CoA. Has very low enoyl-CoA hydratase activity. Was originally identified as RNA-binding protein that binds in vitro to clustered 5'-AUUUA-3' motifs; Belongs to the enoyl-CoA hydratase/isomerase family.; KEGG: roa:Pd630_LPD06930 enoyl-CoA hydratase	4:595:31129	59:6313:21467	4:3411:3492371	6:1002:32076	1:58:63512	8:4952:42896
N34_00596	4	32037..32810		Exu regulon transcriptional regulator	DNA-binding; Repressor; Transcription; Transcription regulation.	K:COG2186	159087.6.peg.1752	Carbohydrates Organic acids Lactate_utilization Lactate-responsive regulator LldR in Enterobacteria, GntR family	K05799	Repressor for the exu regulon that encode genes involved in hexuronate utilization. It regulates the ExuT, UxaCA and UxuRAB operons. Binds D-tagaturonate and D-fructuronate as inducers. Contains 1 HTH gntR-type DNA-binding domain.	4:596:32037	59:6312:20492	4:4630:4927508	6:1003:33060	1:59:64495	6:4396:567371
N34_00597	4	c(32839..33888)	mer	5,10-methylenetetrahydromethanopterin reductase	Signal.	C:ENOG410XQFU			K00320	KEGG: nca:Noca_1630 5,10-methylenetetrahydromethanopterin reductase	4:597:32839	59:6311:19433	4:5840:6273505	6:1004:33844	1:60:65280	2:1076:29038
N34_00598	4	c(33911..34759)	menB	1,4-dihydroxy-2-naphthoyl-CoA synthase	Lyase; Menaquinone biosynthesis.	H:COG0447	1140.7.peg.703	Cofactors, Vitamins, Prosthetic Groups, Pigments Quinone cofactors Menaquinone_and_Phylloquinone_Biosynthesis Naphthoate synthase (EC 4.1.3.36)	K01661	Converts o-succinylbenzoyl-CoA (OSB-CoA) to 1,4- dihydroxy-2-naphthoyl-CoA (DHNA-CoA); Belongs to the enoyl-CoA hydratase/isomerase family. MenB subfamily.; KEGG: vil:CFK37_19200 naphthoate synthase	4:598:33911	59:6310:18555	4:2941:2954331	6:1005:34914	1:61:66352	4:2777:170172
N34_00599	4	c(34762..35520)	fabG	3-oxoacyl-[acyl-carrier-protein] reductase	NAD; Oxidoreductase.	S:ENOG410ZD92	400667.7.peg.15	Clustering-based subsystems Fatty acid metabolic cluster CBSS-246196.1.peg.364 3-oxoacyl-[acyl-carrier protein] reductase (EC 1.1.1.100)	K00059	Reduces cyclopentanol to cyclopentanone. The enzyme also shows considerable activity toward cyclohexanol (By similarity); Belongs to the short-chain dehydrogenases/reductases (SDR) family.; KEGG: kpk:A593_20530 3-oxoacyl-(acyl-carrier protein) reductase	4:599:34762	59:6309:17788	4:5210:5562015	6:1006:35764	1:62:67203	11:6276:39519
N34_00600	4	c(35555..36784)	ACH1	Acetyl-CoA hydrolase	Transferase.	C:COG0427			K01067	Belongs to the acetyl-CoA hydrolase/transferase family.; KEGG: reh:H16_B1368 acetyl-CoA hydrolase	4:600:35555	59:6308:16521	4:5611:6028203	6:1007:36562	1:63:68000
N34_00601	4	c(36784..37983)	fadA,fadI	Acetyl-CoA C-acyltransferase	Acyltransferase; Cytoplasm; Fatty acid metabolism; Lipid degradation; Lipid metabolism; Transferase.	I:COG0183	656024.3.peg.1212	Fatty Acids, Lipids, and Isoprenoids Isoprenoids Isoprenoid_Biosynthesis Acetyl-CoA acetyltransferase (EC 2.3.1.9)	K00632	Catalyzes the final step of fatty acid oxidation in which acetyl-CoA is released and the CoA ester of a fatty acid two carbons shorter is formed; Belongs to the thiolase family.; KEGG: msa:Mycsm_04649 acetyl-CoA acyltransferase	4:601:36784	59:6307:15322	4:3601:3695501	6:1008:37791	1:64:69229	11:6355:128543
N34_00602	4	c(37985..38782)	kduD	2-dehydro-3-deoxy-D-gluconate 5-dehydrogenase	NADP; Oxidoreductase.	S:COG1028	590168.4.peg.954	Carbohydrates null Sugar_utilization_in_Thermotogales D-arabitol dehydrogenase (EC 1.1.1.250)	K00065	Belongs to the short-chain dehydrogenases/reductases (SDR) family. SDR65C subfamily.; KEGG: yel:LC20_03973 2-dehydro-3-deoxy-D-gluconate 5-dehydrogenase	4:602:37985	59:6306:14534	4:5554:5964655	6:1009:38992	1:65:70430	15:7489:146781
N34_00603	4	c(38782..39948)	IVD,ivd	Isovaleryl-CoA dehydrogenase	FAD; Flavoprotein; Oxidoreductase.	I:COG1960	326442.4.peg.1044	Amino Acids and Derivatives Branched-chain amino acids Leucine_Degradation_and_HMG-CoA_Metabolism Branched-chain acyl-CoA dehydrogenase (EC 1.3.99.12)	K00253	Belongs to the acyl-CoA dehydrogenase family.; KEGG: xcc:XCC0246 isovaleryl-CoA dehydrogenase	4:603:38782	59:6305:13368	4:5553:5963462	6:1010:39783	1:66:71227	17:7705:25373
N34_00604	4	c(40012..41079)	fadE34	Probable acyl-CoA dehydrogenase fadE25	FAD; Flavoprotein; Oxidoreductase.	I:ENOG410XRQX	102897.3.peg.172	Carbohydrates Fermentation Butanol_Biosynthesis Butyryl-CoA dehydrogenase (EC 1.3.99.2)	K22820	Belongs to the acyl-CoA dehydrogenase family.; KEGG: ntp:CRH09_03130 3-oxochol-4-en-24-oyl-CoA dehydrogenase; With other acceptors	4:604:40012	59:6304:12236	4:5575:5992784	6:1011:41014	1:67:72458	5:3749:483762
N34_00605	4	c(41089..43038)	ACSS,acs	Acetate--CoA ligase	Acetylation; ATP-binding; Ligase; Magnesium; Metal-binding; Nucleotide-binding.	I:COG0365	656024.3.peg.1217	Carbohydrates Central carbohydrate metabolism Pyruvate_metabolism_II:_acetyl-CoA,_acetogenesis_from_pyruvate Acetyl-coenzyme A synthetase (EC 6.2.1.1)	K01895	Catalyzes the conversion of acetate into acetyl-CoA (AcCoA), an essential intermediate at the junction of anabolic and catabolic pathways. AcsA undergoes a two-step reaction. In the first half reaction, AcsA combines acetate with ATP to form acetyl-adenylate (AcAMP) intermediate. In the second half reaction, it can then transfer the acetyl group from AcAMP to the sulfhydryl group of CoA, forming …	4:605:41089	59:6303:10274	4:1824:1759713	6:1012:42091	1:68:73535	5:3599:321306
N34_00606	4	c(43052..44239)	dmdC	Acyl-CoA dehydrogenase	FAD; Fatty acid metabolism; Flavoprotein; Lipid degradation; Lipid metabolism; Oxidoreductase.	I:ENOG410XNVZ	479432.6.peg.6718	Carbohydrates Fermentation Butanol_Biosynthesis Butyryl-CoA dehydrogenase (EC 1.3.99.2)	K20035	Involved in the degradation of long-chain fatty acids. Belongs to the acyl-CoA dehydrogenase family.; KEGG: mme:Marme_2283 3-(methylthio)propanoyl-CoA dehydrogenase; With a flavin as acceptor	4:606:43052	59:6302:9082	4:1691:1619083	6:1013:44051	1:69:75495	5:3754:489459
N34_00607	4	44307..44771		hypothetical protein		S:ENOG410ZWXX	264198.3.peg.5689	Clustering-based subsystems Fatty acid metabolic cluster CBSS-246196.1.peg.364 Acyl dehydratase			4:607:44307	59:6301:8553		6:1014:45306	1:70:76750
N34_00608	4	44768..45184	croR	3-hydroxybutyryl-CoA dehydratase		I:COG2030	405948.11.peg.6882	Clustering-based subsystems Fatty acid metabolic cluster CBSS-246196.1.peg.364 Acyl dehydratase	K17865	KEGG: cyq:Q91_1228 3-hydroxybutyryl-CoA dehydratase	4:608:44768	59:6300:8137		6:1015:45767	1:71:77211
N34_00609	4	c(45389..46351)	qor,CRYZ	NADPH:quinone reductase	Acyltransferase; Fatty acid metabolism; Lipid metabolism; Multifunctional enzyme; Phosphopantetheine; Phosphoprotein; Transferase.	C:COG0604	357808.5.peg.1610	Miscellaneous null ZZ_gjo_need_homes Quinone oxidoreductase (EC 1.6.5.5)	K00344	Catalyzes the elongation by iterative transfer of p- hydroxybenzoyl group from FadD22 (pHBA-S-FAdD22) to form p- hydroxyphenylalkanoate (pHPA) intermediates during phenolphthiocerol (PPOL) biosynthesis. PPOL is an important intermediate in the biosynthesis of phenolic glycolipid (mycosid B); Belongs to the beta-ketoacyl-ACP synthases family; Contains 1 acyl carrier domain.; KEGG: phl:KKY_1409 NAD…	4:609:45389	59:6299:7068	4:3003:3015972	6:1016:46276	1:72:77727	4:2860:253130
N34_00610	4	c(46363..47166)		hypothetical protein		S:ENOG410YTK7					4:610:46363	59:6298:6268		6:1017:47250	1:73:78701
N34_00611	4	c(47163..48857)	fadK	4-coumarate--CoA ligase	Acetylation; ATP-binding; Ligase; Nucleotide-binding; Phenylpropanoid metabolism.	Q:COG1021	471852.6.peg.100	Cofactors, Vitamins, Prosthetic Groups, Pigments Biotin Biotin_biosynthesis Long-chain-fatty-acid--CoA ligase (EC 6.2.1.3)	K12507	Produces CoA thioesters of a variety of hydroxy- and methoxy-substituted cinnamic acids, which are used to synthesize several phenylpropanoid-derived compounds, including anthocyanins, flavonoids, isoflavonoids, coumarins, lignin, suberin and wall- bound phenolics. Belongs to the ATP-dependent AMP-binding enzyme family.; KEGG: frp:AX769_18895 acyl-CoA synthetase; Acid--thiol ligases	4:611:47163	59:6297:4562	4:322:55775	6:1018:48050	1:74:79501	1:533:557158
N34_00612	4	49083..49763		hypothetical protein							4:612:49083
N34_00613	4	c(49603..50484)	citE	Citryl-CoA lyase	Lyase; Magnesium; Metal-binding.	G:COG2301	266779.9.peg.4308	Carbohydrates One-carbon Metabolism Serine-glyoxylate_cycle Malyl-CoA lyase (EC 4.1.3.24)	K01644	May play a role in fatty acid biosynthesis; Belongs to the HpcH/HpaI aldolase family. Citrate lyase beta subunit-like subfamily.; KEGG: nal:B005_0252 citrate lyase subunit beta / citryl-CoA lyase	4:613:49603	59:6296:3282	4:3045:3060296	6:1020:51630	1:77:83075	4:2908:302797
N34_00614	4	c(50481..50933)	ich-Y	Itaconyl-CoA hydratase		I:COG2030	423368.8.peg.3410	Clustering-based subsystems Fatty acid metabolic cluster CBSS-246196.1.peg.364 Acyl dehydratase	K18290	KEGG: stm:STM3119 itaconyl-CoA hydratase	4:614:50481	59:6295:2833	4:3044:3059770	6:1021:52505	1:78:83962	4:2907:302318
N34_00615	4	c(51037..51831)		uncharacterized protein	Endoplasmic reticulum; Membrane; Transmembrane; Transmembrane helix.	S:COG3752	666681.3.peg.1488	Clustering-based subsystems null CBSS-291331.3.peg.3674 FIG005069: Hypothetical protein		Belongs to the steroid 5-alpha reductase family.	4:615:51037
N34_00616	4	51883..52386		hypothetical protein		S:ENOG41124YJ					4:616:51883
N34_00617	4	c(52713..52913)		hypothetical protein		K:COG0789					4:617:52713		4:924:698476
N34_00618	4	c(53361..54587)	dapE	Succinyl-diaminopimelate desuccinylase	Amino-acid biosynthesis; Cobalt; Diaminopimelate biosynthesis; Hydrolase; Lysine biosynthesis; Metal-binding; Zinc.	E:COG0624	266835.9.peg.3831	Amino Acids and Derivatives Lysine, threonine, methionine, and cysteine Lysine_Biosynthesis_DAP_Pathway N-succinyl-L,L-diaminopimelate desuccinylase (EC 3.5.1.18)	K01439	Catalyzes the hydrolysis of N-succinyl-L,L- diaminopimelic acid (SDAP), forming succinate and LL-2,6- diaminoheptanedioate (DAP), an intermediate involved in the bacterial biosynthesis of lysine and meso-diaminopimelic acid, an essential component of bacterial cell walls; Belongs to the peptidase M20A family. DapE subfamily.; KEGG: sdv:BN159_0043 succinyl-diaminopimelate desuccinylase	4:618:53361
N34_00619	4	c(54652..55434)		hypothetical protein		K:ENOG410ZH9T					4:619:54652
N34_00620	4	c(55461..55970)		hypothetical protein							4:620:55461
N34_00621	4	56218..58101	pntA	NAD(P)(+) transhydrogenase (Re/Si-specific)	Cytoplasm; NAD; Nucleotide-binding; Oxidoreductase; Sporulation.	C:COG3288|C:COG1282	391008.3.peg.710	Phosphorus Metabolism null Phosphate_metabolism NAD(P) transhydrogenase alpha subunit (EC 1.6.1.2)	K00324	Catalyzes the reversible reductive amination of pyruvate to L-alanine. This enzyme is a key factor in the assimilation of L-alanine as an energy source through the tricarboxylic acid cycle during sporulation; Belongs to the AlaDH/PNT family.; KEGG: kphy:AOZ06_12420 NAD(P) transhydrogenase subunit alpha	4:621:56218	32:4107:28647		138:7295:51768	80:6593:68387	1:401:410785
N34_00622	4	58098..58784		hypothetical protein							4:622:58098
N34_00623	4	58781..59905		hypothetical protein		S:ENOG410YG1J					4:623:58781
N34_00624	4	59928..60314	speD,AMD1	Adenosylmethionine decarboxylase	Autocatalytic cleavage; Decarboxylase; Lyase; Polyamine biosynthesis; Pyruvate; S-adenosyl-L-methionine; Schiff base; Spermidine biosynthesis; Zymogen.	E:COG1586	156889.10.peg.3230	Amino Acids and Derivatives Arginine; urea cycle, polyamines Polyamine_Metabolism S-adenosylmethionine decarboxylase proenzyme (EC 4.1.1.50), prokaryotic class 1B	K01611	Catalyzes the decarboxylation of S-adenosylmethionine to S-adenosylmethioninamine (dcAdoMet), the propylamine donor required for the synthesis of the polyamines spermine and spermidine from the diamine putrescine; Belongs to the prokaryotic AdoMetDC family. Type 1 subfamily.; KEGG: mgm:Mmc1_3177 S-adenosylmethionine decarboxylase	4:624:59928
N34_00625	4	60917..61456		hypothetical protein		S:ENOG41124KB					4:625:60917	104:8467:7635	4:3850:4007549	7:1123:18010	61:5358:36368	7:4692:293809
N34_00626	4	61491..61718		hypothetical protein							4:626:61491	5:438:268769	4:3849:4006701
N34_00627	4	c(62167..64098)	ACSF2	Putative 4-coumarate--CoA ligase-like	ATP-binding; Ligase; Nucleotide-binding.	IQ:COG0318	36809.5.peg.4439	Cofactors, Vitamins, Prosthetic Groups, Pigments Biotin Biotin_biosynthesis Long-chain-fatty-acid--CoA ligase (EC 6.2.1.3)	K00666	Belongs to the ATP-dependent AMP-binding enzyme family.; KEGG: mab:MAB_4362 fatty-acyl-CoA synthase; Acid--thiol ligases	4:627:62167	71:7386:75629	4:322:55775	6:1048:83052	1:79:84607	1:533:557158
N34_00628	4	c(64157..64975)	fabG	3-oxoacyl-[acyl-carrier-protein] reductase	Acetylation; Fatty acid biosynthesis; Fatty acid metabolism; Lipid biosynthesis; Lipid metabolism; Mitochondrion; NAD; NADP; Oxidoreductase.	S:COG1028	579405.3.peg.1706	Fatty Acids, Lipids, and Isoprenoids Fatty acids Fatty_Acid_Biosynthesis_FASII 3-oxoacyl-[acyl-carrier protein] reductase (EC 1.1.1.100)	K00059	The heteroteramer with HSD17B8 has NADH-dependent 3- ketoacyl-acyl carrier protein reductase activity. May play a role in biosynthesis of fatty acids in mitochondria. The homotetramer may act as NADPH-dependent quinone reductase. Has broad substrate specificity and reduces 9,10-phenanthrenequinone, 1,4-benzoquinone and various other o-quinones and p-quinones (in vitro) (By similarity); Belongs to…	4:628:64157	59:6325:33999	4:6981:7576759	6:1049:85072	1:80:86601	2:1128:83707
N34_00629	4	c(65106..65987)	bcrD,badG	Benzoyl-CoA reductase	4Fe-4S; Iron; Iron-sulfur; Metal-binding.	I:COG1924	1496.1.peg.1259	Metabolism of Aromatic Compounds Anaerobic degradation of aromatic compounds Anaerobic_benzoate_metabolism Benzoyl-CoA reductase subunit BadG (EC 1.3.99.15)	K04115	KEGG: fpl:Ferp_1186 benzoyl-CoA reductase subunit D	4:629:65106	59:6324:33055		6:1051:87336	1:82:88866
N34_00630	4	c(66010..67386)	bcrB,badE	Benzoyl-CoA reductase		E:COG1775	224325.1.peg.1943	Metabolism of Aromatic Compounds Anaerobic degradation of aromatic compounds Anaerobic_benzoate_metabolism Benzoyl-CoA reductase subunit BadE (EC 1.3.99.15)	K04113	KEGG: slp:Slip_0468 benzoyl-CoA reductase subunit B	4:630:66010	59:6323:31711		6:1052:88226	1:83:89765
N34_00631	4	c(67404..68573)	bcrC,badD	Benzoyl-CoA reductase	4Fe-4S; Flavoprotein; FMN; Iron; Iron-sulfur; Lyase; Magnesium; Metal-binding.	E:COG1775	224325.1.peg.1942	Metabolism of Aromatic Compounds Anaerobic degradation of aromatic compounds Anaerobic_benzoate_metabolism Benzoyl-CoA reductase subunit BadD (EC 1.3.99.15)	K04112	Catalyzes the reversible dehydration of 2- hydroxyglutaryl-CoA to glutaconyl-CoA. This is a key step in the fermentation of glutamate. Belongs to the FldB/FldC dehydratase beta subunit family.; KEGG: slp:Slip_0467 benzoyl-CoA reductase subunit C	4:631:67404	59:6322:30510		6:1053:89649	1:84:91188
N34_00632	4	c(68800..69681)		hypothetical protein		K:COG3327			K02616		4:632:68800	59:6368:82045		6:1054:91064	1:85:92605
N34_00633	4	c(69678..71330)	ACSF2	Probable acyl-activating enzyme 18, peroxisomal	Alternative splicing; Fatty acid metabolism; Ligase; Lipid metabolism; Peroxisome.	IQ:COG0318	633131.3.peg.2418	Cofactors, Vitamins, Prosthetic Groups, Pigments Biotin Biotin_biosynthesis Long-chain-fatty-acid--CoA ligase (EC 6.2.1.3)	K00666	May be involved in the peroxisomal activation of 2,4- dichlorophenoxybutyric acid (2,4-DB), a precursor of active auxins that inhibit root growth; Belongs to the ATP-dependent AMP-binding enzyme family.; KEGG: ado:A6F68_01870 fatty-acyl-CoA synthase; Acid--thiol ligases	4:633:69678	59:6369:83427	4:322:55775	6:1031:62360	1:86:93616	1:533:557158
N34_00634	4	c(71575..72528)	bcrD,badG	Benzoyl-CoA reductase	4Fe-4S; Iron; Iron-sulfur; Metal-binding.	I:COG1924	413999.4.peg.2092	Metabolism of Aromatic Compounds Anaerobic degradation of aromatic compounds Anaerobic_benzoate_metabolism Benzoyl-CoA reductase subunit BadF (EC 1.3.99.15)	K04115	KEGG: fpl:Ferp_1186 benzoyl-CoA reductase subunit D	4:634:71575	59:6324:33055		6:1033:64948	1:88:96299
N34_00635	4	c(72532..73872)	bcrB,badE	Benzoyl-CoA reductase		E:COG1775	224325.1.peg.1943	Metabolism of Aromatic Compounds Anaerobic degradation of aromatic compounds Anaerobic_benzoate_metabolism Benzoyl-CoA reductase subunit BadE (EC 1.3.99.15)	K04113	KEGG: slp:Slip_0468 benzoyl-CoA reductase subunit B	4:635:72532	59:6323:31711		6:1034:65927	1:89:97285
N34_00636	4	c(73901..75073)	lcdB	Lactoyl-CoA dehydratase	4Fe-4S; FAD; Flavoprotein; Iron; Iron-sulfur; Lyase; Magnesium; Metal-binding.	E:COG1775	413999.4.peg.3154	Metabolism of Aromatic Compounds Anaerobic degradation of aromatic compounds Anaerobic_benzoate_metabolism Benzoyl-CoA reductase subunit BadD (EC 1.3.99.15)	K20627	Involved in the fermentation of L-phenylalanine via a Stickland reaction. Catalyzes the reversible syn-dehydration of (R)-phenyllactate to (E)-cinnamate in a two steps reaction: First, FldA catalyzes the CoA-transfer from cinnamoyl-CoA to phenyllactate to yield phenyllactyl-CoA and cinnamate. Second, the dehydration of phenyllactyl-CoA to cinnamoyl-CoA is mediated by the heterodimeric FldBC compl…	4:636:73901	59:6322:30510		6:1035:67294	1:90:98654
N34_00637	4	75265..76107		hypothetical protein		K:COG3327	400668.8.peg.3213	Metabolism of Aromatic Compounds null Phenylacetyl-CoA_catabolic_pathway_(core) Phenylacetic acid degradation operon negative regulatory protein PaaX	K02616		4:637:75265	59:6321:29400		6:1037:69755	1:92:101144
N34_00638	4	76238..77386		Monoamine regulon transcriptional regulator	Activator; DNA-binding; Transcription; Transcription regulation.	K:ENOG410XUEY	536019.3.peg.5197	Regulation and Cell signaling null cAMP_signaling_in_bacteria Adenylate cyclase (EC 4.6.1.1)	K03556	Positive regulatory protein for the induction of arylsulfatase synthesis (maoA), tyramine oxidase (tynA), maoC, maoE/F operon, and atsB/A operon which are all regulated by monoamines, and included under the common term of monoamine regulon. Contains 1 HTH luxR-type DNA-binding domain.	4:638:76238	59:6294:1447	4:6733:7307881	6:1038:70765	1:93:102148	1:131:120561
N34_00639	4	77383..78309		HTH-type transcriptional regulator MalT	Activator; ATP-binding; Carbohydrate metabolism; DNA-binding; Nucleotide-binding; Transcription; Transcription regulation.	K:ENOG410XUEY	150340.3.peg.806	Carbohydrates Di- and oligosaccharides Maltose_and_Maltodextrin_Utilization Transcriptional activator of maltose regulon, MalT	K02479	Positively regulates the transcription of the maltose regulon whose gene products are responsible for uptake and catabolism of malto-oligosaccharides. Binds and recognizes a DNA motif (called the malT box): 5'-GGA[TG]GA-3'; Contains 1 HTH luxR-type DNA-binding domain.	4:639:77383	59:6293:518	4:7148:7764254	6:1039:71910	1:94:103293	2:1579:551959
N34_00640	4	c(78275..78598)		2Fe-2S ferredoxin	2Fe-2S; Electron transport; Iron; Iron-sulfur; Metal-binding; Transport.	C:COG0633	632772.3.peg.4617	Respiration null Soluble_cytochromes_and_functionally_related_electron_carriers Ferredoxin, 2Fe-2S	K04755	Belongs to the adrenodoxin/putidaredoxin family; Contains 1 2Fe-2S ferredoxin-type domain.	4:640:78275	59:6292:229	4:3757:3868099	6:1040:72805	1:95:104185
N34_00641	4	78818..80140	CYP158A2	Biflaviolin synthase	Cytoplasm; Heme; Iron; Metal-binding; Monooxygenase; Oxidoreductase.	Q:COG2124	101510.16.peg.8267	Nitrogen Metabolism null Nitric_oxide_synthase putative cytochrome P450 hydroxylase	K13074	Catalyzes the hydroxylation of alpha-terpineol. Belongs to the cytochrome P450 family.; KEGG: ssia:A7J05_03050 biflaviolin synthase	4:641:78818	107:8482:22	4:3894:4050394	6:1041:73356	1:96:104731	1:965:982583
N34_00642	4	80155..81399		3-phenylpropionate/cinnamic acid dioxygenase ferredoxin--NAD(+) reductase component	Aromatic hydrocarbons catabolism; FAD; Flavoprotein; NAD; Oxidoreductase.	C:COG1251	264198.3.peg.1667	Respiration Electron accepting reactions Anaerobic_respiratory_reductases Ferredoxin reductase	K22747	Part of the multicomponent 3-phenylpropionate dioxygenase, that converts 3-phenylpropionic acid (PP) and cinnamic acid (CI) into 3-phenylpropionate-dihydrodiol (PP- dihydrodiol) and cinnamic acid-dihydrodiol (CI-dihydrodiol), respectively; Belongs to the bacterial ring-hydroxylating dioxygenase ferredoxin reductase family.	4:642:80155	107:8483:1325	4:4206:4474513	6:1042:74693	1:97:106059	9:5489:126689
N34_00643	4	81402..82505		Aryl-alcohol dehydrogenase	Metal-binding; NAD; Oxidoreductase; Zinc.	C:COG1062	471852.6.peg.5038	Fatty Acids, Lipids, and Isoprenoids Phospholipids Glycerolipid_and_Glycerophospholipid_Metabolism_in_Bacteria Alcohol dehydrogenase (EC 1.1.1.1)	K00055	Catalytically different from common alcohol dehydrogenases. Effective in oxidizing ethanol, other primary alcohols and benzylalcohol only in the presence of p-nitroso-N,N- dimethylaniline (NDMA) as an electron acceptor. NADH acts as a cofactor here instead as a coenzyme; Belongs to the zinc-containing alcohol dehydrogenase family.; KEGG: rop:ROP_45670 aryl-alcohol dehydrogenase	4:643:81402	107:8484:2608	4:7346:7967612	6:1043:75971	1:98:107348	3:2197:295954
N34_00644	4	82531..83970	ALDH	Aldehyde dehydrogenase (NAD(+))	Mitochondrion; NAD; Oxidoreductase; Transit peptide.	C:COG1012	632772.3.peg.4613	Carbohydrates Central carbohydrate metabolism Methylglyoxal_Metabolism Aldehyde dehydrogenase (EC 1.2.1.3)	K00128	Possesses activity on acetaldehyde and glycolaldehyde in vitro; Belongs to the aldehyde dehydrogenase family.; KEGG: api:100164885 aldehyde dehydrogenase (NAD+)	4:644:82531	107:8485:3737	4:6945:7538678	6:1044:77100	1:99:108477	3:2578:706724
N34_00645	4	84127..84990	pldB	Lysophospholipase		I:COG2267	479437.4.peg.778	Fatty Acids, Lipids, and Isoprenoids Triacylglycerols Triacylglycerol_metabolism Lysophospholipase (EC 3.1.1.5)	K01048	KEGG: mmy:MSC_0837 lysophospholipase	4:645:84127	59:6332:42748	4:4695:4996057	110:3893:39063	130:8917:23533	6:3923:86920
N34_00646	4	85248..86096	sdh	Serine 3-dehydrogenase (NADP(+))	NAD; Oxidoreductase.	S:COG0300	216596.1.peg.3266	Fatty Acids, Lipids, and Isoprenoids Fatty acids Fatty_Acid_Biosynthesis_FASII 3-oxoacyl-[acyl-carrier protein] reductase (EC 1.1.1.100)	K05886	Reduces cyclopentanol to cyclopentanone. The enzyme also shows considerable activity toward cyclohexanol (By similarity); Belongs to the short-chain dehydrogenases/reductases (SDR) family.; KEGG: xcc:XCC3864 serine 3-dehydrogenase (NADP+)	4:646:85248	9:1155:218261	4:3191:3269338	11:1660:50902	144:9255:17578	5:3734:458658
N34_00647	4	86106..88412		Non-specific serine/threonine protein kinase	ATP-binding; Nucleotide-binding.	K:COG2771|K:COG3903	75379.3.peg.2852	Nitrogen Metabolism null Nitrate_and_nitrite_ammonification Nitrate/nitrite response regulator protein	K08282	KEGG: sen:SACE_1981 non-specific serine/threonine protein kinase	4:647:86106	103:8456:6558	4:7372:7993065	8:1261:6714	1:101:110353	9:5626:260478
N34_00648	4	c(88401..89171)		Pyruvate dehydrogenase complex repressor	DNA-binding; Repressor; Transcription; Transcription regulation.	K:COG2186	349521.5.peg.1159	Carbohydrates Organic acids Lactate_utilization Lactate-responsive regulator LldR in Enterobacteria, GntR family	K05799	Transcriptional repressor for the pyruvate dehydrogenase complex genes aceEF and lpd; Contains 1 HTH gntR-type DNA-binding domain.	4:648:88401	61:6561:1123	4:5570:5987286	8:1278:33807	1:360:382697
N34_00649	4	89404..89982		hypothetical protein							4:649:89404	36:4915:849	4:5349:5746516	134:6125:111861	89:7208:17339
N34_00650	4	90067..90363		hypothetical protein		S:ENOG410ZFTT					4:650:90067
N34_00651	4	90374..91606	pgl	6-phosphogluconolactonase	Carbohydrate metabolism; Glucose metabolism; Hydrolase.	G:COG2706	527028.3.peg.4609	Carbohydrates Central carbohydrate metabolism Entner-Doudoroff_Pathway 6-phosphogluconolactonase (EC 3.1.1.31)	K07404	Catalyzes the hydrolysis of 6-phosphogluconolactone to 6-phosphogluconate; Belongs to the cycloisomerase 2 family.; KEGG: vbh:CMV30_05755 6-phosphogluconolactonase	4:651:90374	9:1214:279884		162:8628:246314	84:6910:70676	8:4987:81825
N34_00652	4	91663..92799	aliB	Probable acyl-CoA dehydrogenase fadE25	FAD; Flavoprotein; Oxidoreductase.	I:ENOG410Y95W	402881.8.peg.1822	Amino Acids and Derivatives Branched-chain amino acids Isoleucine_degradation Acyl-CoA dehydrogenase, short-chain specific (EC 1.3.99.2)	K04117	Belongs to the acyl-CoA dehydrogenase family.; KEGG: pla:Plav_1771 cyclohexanecarboxyl-CoA dehydrogenase; With other acceptors	4:652:91663	12:1821:80850	4:5571:5988226	128:5440:367422	102:8002:49314	1:191:190882
N34_00653	4	92805..93728	fadE34	Probable acyl-CoA dehydrogenase YngJ	FAD; Flavoprotein; Oxidoreductase.	I:ENOG410XRCK	326424.13.peg.3186	Carbohydrates Fermentation Butanol_Biosynthesis Butyryl-CoA dehydrogenase (EC 1.3.99.2)	K22820	Belongs to the acyl-CoA dehydrogenase family.; KEGG: mab:MAB_0580 3-oxochol-4-en-24-oyl-CoA dehydrogenase; With other acceptors	4:653:92805	66:7003:14000	4:5622:6038122	9:1453:74765	102:8006:54045	7:4842:467644
N34_00654	4	93742..94206		hypothetical protein							4:654:93742		4:6982:7577496		54:4887:53070
N34_00655	4	94203..94661		hypothetical protein		I:COG2030	463191.3.peg.1553	Clustering-based subsystems Fatty acid metabolic cluster CBSS-246196.1.peg.364 Acyl dehydratase			4:655:94203			135:7011:123349	65:5701:19950	9:5565:203547
N34_00656	4	94681..95811		hypothetical protein		S:ENOG410Y3UE			K07045		4:656:94681	94:8291:19832	4:3913:4069827	128:5166:75779	1:270:290022
N34_00657	4	95861..96262		hypothetical protein		S:COG1545			K07068		4:657:95861	12:1791:49596	4:5630:6044560	135:7129:245153	1:180:195430
N34_00658	4	96259..97449	atoB	Acetyl-CoA C-acetyltransferase		I:COG0183	313589.5.peg.2048	Fatty Acids, Lipids, and Isoprenoids null Polyhydroxybutyrate_metabolism 3-ketoacyl-CoA thiolase (EC 2.3.1.16)	K00626	KEGG: boz:DBV39_05170 acetyl-CoA C-acetyltransferase	4:658:96259	12:1791:49596	4:5630:6044560	9:1411:34436	1:249:269892	5:3709:437661
N34_00659	4	97664..98554	mmsB,HIBADH	3-hydroxyisobutyrate dehydrogenase	Branched-chain amino acid catabolism; Mitochondrion; NAD; Oxidoreductase.	I:COG2084	298654.3.peg.248	Carbohydrates Organic acids Glycerate_metabolism 2-hydroxy-3-oxopropionate reductase (EC 1.1.1.60)	K00020	Belongs to the 3-hydroxyisobutyrate dehydrogenase family.; KEGG: papi:SG18_13710 3-hydroxyisobutyrate dehydrogenase	4:659:97664	12:1793:51838	4:5627:6042225	128:5411:334306	105:8085:26620	9:5429:68745
N34_00660	4	c(98642..98731)		hypothetical protein							4:660:98642
N34_00661	4	c(98775..99926)	ACADM,acd	Medium-chain acyl-CoA dehydrogenase	Acetylation; FAD; Fatty acid metabolism; Flavoprotein; Lipid metabolism; Mitochondrion; Oxidoreductase; Phosphoprotein; Polymorphism; Transit peptide.	I:COG1960	350703.3.peg.4807	Amino Acids and Derivatives Branched-chain amino acids Isoleucine_degradation Acyl-CoA dehydrogenase, short-chain specific (EC 1.3.99.2)	K00249	Belongs to the acyl-CoA dehydrogenase family.; KEGG: pae:PA4435 acyl-CoA dehydrogenase	4:661:98775	11:1638:14155	4:7278:7901205	9:1459:80715	1:277:297327	7:4578:187035
N34_00662	4	100124..102127		Probable branched-chain amino acid transport permease protein LivH	Amino-acid transport; Cell membrane; Membrane; Transmembrane; Transmembrane helix; Transport.	E:COG0559	177437.4.peg.4852	Membrane Transport ABC transporters ABC_transporter_branched-chain_amino_acid_(TC_3.A.1.4.1) High-affinity branched-chain amino acid transport system permease protein LivH (TC 3.A.1.4.1)	K01997	Part of the binding-protein-dependent transport system for branched-chain amino acids. Probably responsible for the translocation of the substrates across the membrane (By similarity); Belongs to the binding-protein-dependent transport system permease family. LivHM subfamily.	4:662:100124	58:6276:120290	4:5549:5959394	128:5149:57786	1:157:173105
N34_00663	4	102124..102933	ABC.FEV.A	Iron-chelate-transporting ATPase	ATP-binding; Cell inner membrane; Cell membrane; Hydrolase; Membrane; Nucleotide-binding; Phosphate transport; Transport.	P:COG1120	446469.4.peg.2792	Membrane Transport null ECF_class_transporters Duplicated ATPase component CbrU of energizing module of predicted cobalamin ECF transporter	K02013	Part of the ABC transporter complex PstSACB involved in phosphate import. Responsible for energy coupling to the transport system; Belongs to the ABC transporter superfamily. Phosphate importer (TC 3.A.1.7) family; Contains 1 ABC transporter domain.; KEGG: rrz:CS378_03715 iron complex transport system ATP-binding protein	4:663:102124	58:6276:120290	4:5550:5961495	128:5148:56950	54:4877:41765	6:4167:345666
N34_00664	4	102930..103658		Uncharacterized ABC transporter ATP-binding protein	ATP-binding; Cell inner membrane; Cell membrane; Membrane; Nucleotide-binding; Plasmid; Transport.	V:COG1131	398579.3.peg.453	Nitrogen Metabolism null Denitrification Nitrous oxide reductase maturation protein NosF (ATPase)	K01996	Probably part of a binding-protein-dependent transport system y4fNOP. Probably responsible for energy coupling to the transport system. Belongs to the ABC transporter superfamily; Contains 1 ABC transporter domain.	4:664:102930	22:3529:12504	4:5551:5962205	128:5147:56231	54:4878:44470	6:4167:345666
N34_00665	4	c(103775..104629)		Uncharacterized oxidoreductase	Oxidoreductase.	S:ENOG410XNNW	205922.3.peg.2614	Amino Acids and Derivatives Branched-chain amino acids Isoleucine_degradation Probable acyl-CoA dehydrogenase (EC 1.3.99.3)	K13774	Belongs to the short-chain dehydrogenases/reductases (SDR) family.	4:665:103775	12:1833:95658	4:3779:3894903	5:860:80442	106:8113:23	16:7677:156093
N34_00666	4	c(104822..105607)	bdh	3-hydroxybutyrate dehydrogenase	Fatty acid biosynthesis; Fatty acid metabolism; Lipid biosynthesis; Lipid metabolism; NADP; Oxidoreductase.	S:ENOG410XR73	391596.3.peg.4640	Fatty Acids, Lipids, and Isoprenoids Fatty acids Fatty_Acid_Biosynthesis_FASII 3-oxoacyl-[acyl-carrier protein] reductase (EC 1.1.1.100)	K00019	Catalyzes the NADPH-dependent reduction of beta- ketoacyl-ACP substrates to beta-hydroxyacyl-ACP products, the first reductive step in the elongation cycle of fatty acid biosynthesis; Belongs to the short-chain dehydrogenases/reductases (SDR) family.; KEGG: strm:M444_31750 3-hydroxybutyrate dehydrogenase	4:666:104822	12:1833:95658	4:6954:7546947	12:1763:46199	102:7988:33302	12:6680:144390
N34_00667	4	105763..106998		hypothetical protein		E:COG0683	595494.3.peg.1610	Amino Acids and Derivatives Arginine; urea cycle, polyamines Urea_decomposition Urea ABC transporter, urea binding protein	K11959		4:667:105763			128:5153:62266
N34_00668	4	c(107082..107924)	ssuD	Alkanesulfonate monooxygenase	Flavoprotein; FMN; Monooxygenase; Oxidoreductase.	C:COG2141	253839.3.peg.3606	Sulfur Metabolism Organic sulfur assimilation Alkanesulfonates_Utilization Alkanesulfonate monooxygenase (EC 1.14.14.5)	K04091	Catalyzes the desulfonation of aliphatic sulfonates. Shows highest activity with methanesulfonate; Belongs to the SsuD family.; KEGG: rha:RHA1_ro04019 alkanesulfonate monooxygenase	4:668:107082	16:2434:30995	4:5620:6035857	63:2720:2	132:8967:14890	10:6064:200447
N34_00669	4	108103..108876	fabG	3-oxoacyl-[acyl-carrier-protein] reductase	Lipid metabolism; NAD; Oxidoreductase; Steroid metabolism.	S:ENOG410XNNW	355277.4.peg.2704	Fatty Acids, Lipids, and Isoprenoids Fatty acids Fatty_Acid_Biosynthesis_FASII 3-oxoacyl-[acyl-carrier protein] reductase (EC 1.1.1.100)	K00059	Belongs to the short-chain dehydrogenases/reductases (SDR) family.; KEGG: pami:JCM7686_0210 3-oxoacyl-(acyl-carrier protein) reductase	4:669:108103	77:7727:48278	4:5530:5939732	135:7119:234331	48:4305:81270	1:510:533632
N34_00670	4	108888..109682	paaF,echA	Enoyl-CoA hydratase	Fatty acid metabolism; Lipid metabolism; Lyase.	I:COG1024	298654.3.peg.6997	Carbohydrates Fermentation Butanol_Biosynthesis Enoyl-CoA hydratase (EC 4.2.1.17)	K01692	Catalyzes the reversible conversion of enzymatically produced 2,3-dehydroadipyl-CoA into 3-hydroxyadipyl-CoA; Belongs to the enoyl-CoA hydratase/isomerase family.; KEGG: miz:BAB75_22735 enoyl-CoA hydratase	4:670:108888	32:4272:200954	4:3928:4084016	128:5169:79625	96:7627:34520	10:6011:143433
N34_00671	4	109749..110897	atoB	Acetyl-CoA C-acetyltransferase	Acyltransferase; Cytoplasm; Fatty acid metabolism; Lipid metabolism; Transferase.	I:ENOG410XVDF	585530.3.peg.374	Fatty Acids, Lipids, and Isoprenoids Isoprenoids Isoprenoid_Biosynthesis Acetyl-CoA acetyltransferase (EC 2.3.1.9)	K00626	Belongs to the thiolase family.; KEGG: tmo:TMO_0154 acetyl-CoA C-acetyltransferase	4:671:109749	12:1853:113658	4:5557:5967489	8:1357:118768	1:314:337136	11:6355:128543
N34_00672	4	110894..111733		hypothetical protein		S:COG0491					4:672:110894	26:3708:11587		112:3952:1183	44:3871:72313
N34_00673	4	111730..112479	lra5	2-dehydro-3-deoxy-L-rhamnonate dehydrogenase (NAD(+))	NAD; Oxidoreductase.	S:COG4221	391593.3.peg.3034	Cell Wall and Capsule Gram-Negative cell wall components Lipopolysaccharide-related_cluster_in_Alphaproteobacteria FIG062860: Dehydrogenases with different specificities (related to short-chain alcohol dehydrogenases)	K21883	Catalyzes the oxidation of D-glucitol (sorbitol) to D- fructose, galactitol to D-tagatose and of L-iditol. Belongs to the short-chain dehydrogenases/reductases (SDR) family.; KEGG: moc:BB934_14870 2-dehydro-3-deoxy-L-rhamnonate dehydrogenase (NAD+)	4:673:111730	35:4754:83059	4:5358:5754693	11:1611:4	62:5458:52639	15:7337:907
N34_00674	4	c(112617..114248)	caiC	Carnitine--CoA ligase	ATP-binding; Cholesterol metabolism; Fatty acid metabolism; Ligase; Lipid metabolism; Nucleotide-binding; Steroid metabolism; Sterol metabolism.	Q:COG1020	405948.11.peg.5392	Cofactors, Vitamins, Prosthetic Groups, Pigments Biotin Biotin_biosynthesis Long-chain-fatty-acid--CoA ligase (EC 6.2.1.3)	K02182	Catalyzes the activation of long-chain fatty acids as acyl-coenzyme A (acyl-CoA), which are then transferred to the multifunctional polyketide synthase (PKS) type III for further chain extension. Also involved in the degradation of cholesterol via the degradation of the side chains of C-24 branched-chain sterols. Catalyzes the ATP-dependent CoA thioesterification of the sterol 3-oxocholest-4-en-2…	4:674:112617	52:5860:53620	4:5192:5540869	150:8182:53465	91:7357:13099	11:6301:70636
N34_00675	4	c(114324..115136)	bdh	3-hydroxybutyrate dehydrogenase	Fatty acid biosynthesis; Fatty acid metabolism; Lipid biosynthesis; Lipid metabolism; NADP; Oxidoreductase.	S:COG1028	358681.3.peg.5697	Fatty Acids, Lipids, and Isoprenoids Fatty acids Fatty_Acid_Biosynthesis_FASII 3-oxoacyl-[acyl-carrier protein] reductase (EC 1.1.1.100)	K00019	Catalyzes the NADPH-dependent reduction of beta- ketoacyl-ACP substrates to beta-hydroxyacyl-ACP products, the first reductive step in the elongation cycle of fatty acid biosynthesis; Belongs to the short-chain dehydrogenases/reductases (SDR) family.; KEGG: psd:DSC_05820 3-hydroxybutyrate dehydrogenase	4:675:114324	54:6078:41342	4:1802:1733800	134:6049:30236	1:422:451305	10:5956:89232
N34_00676	4	c(115188..115967)		Pyruvate dehydrogenase complex repressor	DNA-binding; Repressor; Transcription; Transcription regulation.	K:COG2186	349521.5.peg.1159	Carbohydrates Organic acids Lactate_utilization Lactate-responsive regulator LldR in Enterobacteria, GntR family	K05799	Transcriptional repressor for the pyruvate dehydrogenase complex genes aceEF and lpd; Contains 1 HTH gntR-type DNA-binding domain.	4:676:115188	61:6561:1123	4:5570:5987286	8:1278:33807	1:255:276099	6:4315:490214
N34_00677	4	c(116006..117115)	IVD,ivd	Isovaleryl-CoA dehydrogenase	FAD; Flavoprotein; Oxidoreductase; Sporulation.	I:ENOG410XRQX	469383.5.peg.965	Carbohydrates Fermentation Butanol_Biosynthesis Butyryl-CoA dehydrogenase (EC 1.3.99.2)	K00253	Belongs to the acyl-CoA dehydrogenase family.; KEGG: afm:AFUA_5G08930 isovaleryl-CoA dehydrogenase	4:677:116006	16:2433:29853	4:5622:6038122	128:5184:99561	1:178:193065	5:3749:483762
N34_00678	4	c(117123..118301)	ACADM,acd	Medium-chain acyl-CoA dehydrogenase	FAD; Flavoprotein; Oxidoreductase.	I:ENOG410XNVZ	314225.3.peg.1193	Carbohydrates Fermentation Butanol_Biosynthesis Butyryl-CoA dehydrogenase (EC 1.3.99.2)	K00249	Belongs to the acyl-CoA dehydrogenase family.; KEGG: masw:AM586_24115 acyl-CoA dehydrogenase	4:678:117123	15:2398:61959	4:1691:1619083	128:5174:84935	1:179:194214	5:3754:489459
N34_00679	4	c(118364..119260)	phzF	Trans-2,3-dihydro-3-hydroxyanthranilate isomerase	Isomerase.	S:COG0384	350703.3.peg.5539	Secondary Metabolism Bacterial cytostatics, differentiation factors and antibiotics Phenazine_biosynthesis Phenazine biosynthesis protein PhzF	K06998	Belongs to the PhzF family.; KEGG: eno:ECENHK_09880 trans-2,3-dihydro-3-hydroxyanthranilate isomerase	4:679:118364	20:3431:176498	4:4829:5145539	144:7562:117258	36:2995:7870	6:4062:237336
N34_00680	4	c(119257..120483)	hcaD	Ferredoxin--NAD(+) reductase	FAD; Flavoprotein; NAD; Oxidoreductase.	S:COG0446	633131.3.peg.2818	Respiration Electron accepting reactions Anaerobic_respiratory_reductases Ferredoxin reductase	K00529	The degradation of the thiocarbamate herbicide EPTC by cytochrome CYP116 (thcB) requires the participation of a flavoprotein, rhodocoxin reductase, and an iron-sulfur protein, rhodocoxin, to mediate the transfer of electrons from NADH to P450 for oxygen activation. Belongs to the FAD-dependent oxidoreductase family.; KEGG: kpv:KPNIH29_19740 3-phenylpropionate/trans-cinnamate dioxygenase ferredoxi…	4:680:119257	94:8269:1	4:3758:3868419	150:8183:56015	91:7356:11017	9:5489:126689
N34_00681	4	c(120495..120809)		Terpredoxin	2Fe-2S; Electron transport; Iron; Iron-sulfur; Metal-binding; Transport.	C:COG0633	247156.1.peg.1245	Respiration null Soluble_cytochromes_and_functionally_related_electron_carriers Ferredoxin, 2Fe-2S	K04755	The oxidation of alpha-terpineol by cytochrome p450-TERP requires the participation of a flavoprotein, terpredoxin reductase, and an iron-sulfur protein, terpredoxin, to mediate the transfer of electrons from NADH to P450 for oxygen activation. Belongs to the adrenodoxin/putidaredoxin family; Contains 1 2Fe-2S ferredoxin-type domain.	4:681:120495	59:6292:229	4:3757:3868099	150:8184:57268	1:95:104185
N34_00682	4	c(120811..122037)		Cytochrome P450 107B1	Cytoplasm; Heme; Iron; Metal-binding; Monooxygenase; Oxidoreductase.	Q:COG2124	448385.16.peg.130	Nitrogen Metabolism null Nitric_oxide_synthase putative cytochrome P450 hydroxylase	K21033	Not known, probably involved in the catabolism of octane and guaiacol. It displays a weak activity in the O-dealkylation of 7-ethoxycoumarin. Belongs to the cytochrome P450 family.	4:682:120811	37:4950:3734	4:5317:5717121	134:6174:159817	101:7939:43570	1:652:674590
N34_00683	4	c(122161..123330)	nemA	N-ethylmaleimide reductase	Flavoprotein; FMN; NADP; Oxidoreductase.	C:COG1902	223926.1.peg.3853	Fatty Acids, Lipids, and Isoprenoids Fatty acids Fatty_acid_degradation_regulons 2,4-dienoyl-CoA reductase [NADPH] (EC 1.3.1.34)	K10680	Catalyzes the reduction of N-ethylmaleimide (NEM) to N- ethylsuccinimide; Belongs to the NADH:flavin oxidoreductase/NADH oxidase family.; KEGG: shl:Shal_2104 N-ethylmaleimide reductase; Oxidoreductases	4:683:122161	50:5698:13725	4:1951:1895374	4:660:71563	71:6052:23057	11:6333:104160
N34_00684	4	c(123327..123860)		Putative oxidoreductase MhqP	Aromatic hydrocarbons catabolism; Cell membrane; Detoxification; Membrane; Oxidoreductase; Transmembrane; Transmembrane helix.	S:COG2259			K15977	Putative oxidoreductase that may contribute to the degradation of aromatic compounds; Belongs to the DoxX family.	4:684:123327	12:1792:51287	4:5628:6043043	12:1809:93571	118:8625:38446
N34_00685	4	c(123857..124384)		hypothetical protein		S:ENOG410XUYC					4:685:123857
N34_00686	4	124811..125545		hypothetical protein							4:686:124811	69:7186:27334	4:426:162660	162:8598:213429	82:6734:65775
N34_00687	4	125753..126952	CYP55	Nitric oxide reductase (NAD(P)(+), nitrous oxide-forming)	Heme; Iron; Metal-binding; Monooxygenase; Oxidoreductase.	Q:COG2124	479433.5.peg.1941	Nitrogen Metabolism null Nitric_oxide_synthase putative cytochrome P450 hydroxylase	K15877	Metabolism of a number of sulfonylurea herbicides. Belongs to the cytochrome P450 family.; KEGG: nhe:NECHADRAFT_89386 fungal nitric oxide reductase	4:687:125753	58:6249:84843	4:6768:7343160	150:8222:95807	120:8681:19099	9:5599:233724
N34_00688	4	127118..127930		hypothetical protein		S:ENOG4111HSN					4:688:127118	72:7424:29210	4:3710:3808127	12:1801:85150	95:7570:33918	2:1439:385306
N34_00689	4	c(127971..129131)	pgl	6-phosphogluconolactonase		G:COG2706	380703.7.peg.3056	Carbohydrates Central carbohydrate metabolism Entner-Doudoroff_Pathway 6-phosphogluconolactonase (EC 3.1.1.31)	K07404	KEGG: kln:LH22_16410 6-phosphogluconolactonase	4:689:127971
N34_00690	4	c(129304..130911)		hypothetical protein		K:COG3284	526226.8.peg.3644	Carbohydrates Fermentation Acetyl-CoA_fermentation_to_Butyrate Acetoacetate metabolism regulatory protein AtoC	K21405		4:690:129304	16:2483:76163		134:6209:198770	124:8794:19387
N34_00691	4	130999..132222		hypothetical protein		K:ENOG4111FEX	463191.3.peg.2043	Clustering-based subsystems null CBSS-266117.6.peg.2476 Regulator of polyketide synthase expression	K02647		4:691:130999	53:5967:102460	4:5098:5439346	134:6820:849290	10:1219:158289	4:3213:659754
N34_00692	4	132346..133362		Autoinducer 2 import system permease protein LsrC	Cell inner membrane; Cell membrane; Membrane; Transmembrane; Transmembrane helix; Transport.	G:COG1172	391735.5.peg.3050	Carbohydrates Monosaccharides D-ribose_utilization Ribose ABC transport system, permease protein RbsC (TC 3.A.1.2.1)	K10440	Part of the ABC transporter complex LsrABCD involved in autoinducer 2 (AI-2) import. Probably responsible for the translocation of the substrate across the membrane (By similarity); Belongs to the binding-protein-dependent transport system permease family. AraH/RbsC subfamily.	4:692:132346	50:5738:51011		21:2269:15588	14:1706:49675	9:5440:77811
N34_00693	4	133421..134491		hypothetical protein		G:COG1879			K10439		4:693:133421
N34_00694	4	134494..136728		Xylose transport system permease protein	Cell inner membrane; Cell membrane; Membrane; Sugar transport; Transmembrane; Transmembrane helix; Transport.	G:COG4214	266835.9.peg.6104	Carbohydrates Sugar alcohols Inositol_catabolism Inositol transport system permease protein	K10440	Part of the binding-protein-dependent transport system for D-xylose. Probably responsible for the translocation of the substrate across the membrane (By similarity); Belongs to the binding-protein-dependent transport system permease family. AraH/RbsC subfamily.	4:694:134494	50:5758:70857	4:7752:8469812	128:5573:499463	99:7813:28257	7:4745:350902
N34_00695	4	136725..137810		hypothetical protein		S:ENOG4111GWI					4:695:136725
N34_00696	4	137821..139335	ABC.PA.A	Polar-amino-acid-transporting ATPase	ATP-binding; Cell inner membrane; Cell membrane; Hydrolase; Membrane; Nucleotide-binding; Phosphonate transport; Transport.	E:COG1126	218491.5.peg.3005	Sulfur Metabolism Organic sulfur assimilation L-Cystine_Uptake_and_Metabolism Cystine ABC transporter, ATP-binding protein	K02028	Part of the ABC transporter complex PhnCDE involved in phosphonates import. Responsible for energy coupling to the transport system; Belongs to the ABC transporter superfamily. Phosphonates importer (TC 3.A.1.9.1) family; Contains 1 ABC transporter domain.; KEGG: eca:ECA2970 polar amino acid transport system ATP-binding protein	4:696:137821	12:2193:480921	4:7751:8469000	134:6847:879198	62:5448:35737	14:7282:183971
N34_00697	4	139566..140771	pgl	6-phosphogluconolactonase		S:ENOG410ZEFZ			K07404	KEGG: goc:CXX93_16855 6-phosphogluconolactonase	4:697:139566			2:299:22379
N34_00698	4	c(140982..142031)	SORD,gutB	L-iditol 2-dehydrogenase	Metal-binding; NADP; Oxidoreductase; Phosphoprotein; Zinc.	C:ENOG410XT3D	269483.5.peg.766	Amino Acids and Derivatives Lysine, threonine, methionine, and cysteine Threonine_degradation Threonine dehydrogenase and related Zn-dependent dehydrogenases	K00008	NADP-dependent alcohol dehydrogenase with a broad substrate specificity. Belongs to the zinc-containing alcohol dehydrogenase family.; KEGG: bur:Bcep18194_C7277 L-iditol 2-dehydrogenase	4:698:140982	76:7665:40468	4:6880:7468375	4:650:61823	50:4519:54974	12:6662:120030
N34_00699	4	c(142080..143594)	ALDH	Aldehyde dehydrogenase (NAD(+))	Alternative splicing; Cytoplasm; NADP; One-carbon metabolism; Oxidoreductase; Phosphopantetheine; Phosphoprotein; Polymorphism.	C:COG1012	645465.3.peg.5125	Carbohydrates Central carbohydrate metabolism Methylglyoxal_Metabolism Aldehyde dehydrogenase (EC 1.2.1.3)	K00128	In the N-terminal sectio; belongs to the GART family; In the C-terminal sectio; belongs to the aldehyde dehydrogenase family. ALDH1L subfamily; Contains 1 acyl carrier domain.; KEGG: sly:101257095 aldehyde dehydrogenase (NAD+)	4:699:142080	72:7459:60928	4:6945:7538678	12:1772:53342	86:7000:16017	3:2578:706724
N34_00700	4	c(143731..145152)	prpD	2-methylcitrate dehydratase		S:COG2079			K01720	KEGG: asc:ASAC_1025 2-methylcitrate dehydratase	4:700:143731	90:8178:13265
N34_00701	4	145291..146382		Uncharacterized transcriptional regulatory protein YxjL	Cytoplasm; DNA-binding; Phosphoprotein; Transcription; Transcription regulation; Two-component regulatory system.	K:ENOG410XUEY	516466.4.peg.2691	Amino Acids and Derivatives Arginine; urea cycle, polyamines Polyamine_Metabolism DNA-binding response regulator, LuxR family, near polyamine transporter	K03556	Probable member of the two-component regulatory system YxjM/YxjL; Contains 1 HTH luxR-type DNA-binding domain; Contains 1 response regulatory domain.	4:701:145291	95:8301:1335	4:3762:3873578	7:1182:76971	1:93:102148	2:1579:551959
N34_00702	4	c(146544..146669)		hypothetical protein							4:702:146544
N34_00703	4	146696..147925	frc	Formyl-CoA transferase	Carbon dioxide fixation; Transferase.	C:COG1804	349163.14.peg.3215	Amino Acids and Derivatives Branched-chain amino acids HMG_CoA_Synthesis Hydroxymethylglutaryl-CoA lyase (EC 4.1.3.4)	K07749	Involved in the 3-hydroxypropionate cycle used for autotrophic carbon dioxide fixation. Catalyzes the transfer of CoA moiety from succinyl-CoA to L-malate to yield L-malyl-CoA (By similarity); Belongs to the CaiB/BaiF CoA-transferase family.; KEGG: reu:Reut_C6256 formyl-CoA transferase	4:703:146696	12:2050:320264	4:6980:7575445	126:5059:91854	86:7054:69491	15:7550:205381
N34_00704	5	c(932..1270)		hypothetical protein							5:704:932
N34_00705	5	c(1500..1808)		hypothetical protein		S:ENOG410XUQN					5:705:1500	9:1175:237328	4:3182:3258457	162:8671:292500	84:6871:28969	8:5186:274004
N34_00706	5	2288..3982	ABC.FEV.A	Iron-chelate-transporting ATPase	ATP-binding; Hydrolase; Nucleotide-binding; Repeat; Transport.	S:COG0488	298654.3.peg.985	Sulfur Metabolism Organic sulfur assimilation Alkanesulfonates_Utilization Alkanesulfonates ABC transporter ATP-binding protein	K02013	Belongs to the ABC transporter superfamily; Contains 2 ABC transporter domains.; KEGG: sgb:WQO_25720 iron complex transport system ATP-binding protein	5:706:2288	9:1178:238201	4:3180:3256078	162:8669:290396	84:6874:29744	8:5188:274767
N34_00707	5	c(3983..4471)		hypothetical protein		Q:COG0500					5:707:3983		4:3179:3255077			6:4180:361861
N34_00708	5	4923..6245	phzE	2-amino-4-deoxychorismate synthase		S:COG0627	452863.6.peg.3021	Carbohydrates Polysaccharides Alpha-Amylase_locus_in_Streptocococcus putative esterase	K13063	KEGG: mste:MSTE_00260 2-amino-4-deoxychorismate synthase	5:708:4923	17:2699:197107		129:5705:102196	60:5274:49550	3:2511:629871
N34_00709	5	c(6256..7410)		Beta-lactamase domain-containing protein	Membrane; Transmembrane; Transmembrane helix.	V:COG1680	247156.1.peg.556	Carbohydrates Polysaccharides Alpha-Amylase_locus_in_Streptocococcus putative esterase	K08869		5:709:6256	61:6605:44401	4:2335:2297917	128:5239:161905	34:2833:58281	18:7805:45385
N34_00710	5	7476..8129		hypothetical protein		K:ENOG410ZRZS					5:710:7476			134:6480:514891
N34_00711	5	c(8155..9096)	prkC,stkP	Non-specific serine/threonine protein kinase		S:ENOG410Z4CF			K12132	KEGG: nsr:NS506_04943 eukaryotic-like serine/threonine-protein kinase	5:711:8155	9:1179:239986	4:3178:3254100	162:8668:289530	84:6875:31399	8:5189:276692
N34_00712	5	c(9083..10480)		Vegetative cell wall protein gp1	Glycoprotein; Repeat; Signal.	M:COG0791	457428.4.peg.1557	DNA Metabolism DNA replication DNA-replication DNA polymerase III subunits gamma and tau (EC 2.7.7.7)	K22016		5:712:9083	9:1180:240968	4:3177:3252668	162:8667:287939	84:6876:32384	8:5190:277668
N34_00713	5	c(10551..10874)		hypothetical protein							5:713:10551	9:1181:242410	4:3176:3252348	162:8666:287619	84:6877:33844	8:5191:279050
N34_00714	5	c(11036..12403)	glmM	Phosphoglucosamine mutase	Isomerase; Magnesium; Metal-binding; Phosphoprotein.	G:COG1109	471871.7.peg.125	Cell Wall and Capsule null UDP-N-acetylmuramate_from_Fructose-6-phosphate_Biosynthesis Phosphoglucosamine mutase (EC 5.4.2.10)	K03431	Catalyzes the conversion of glucosamine-6-phosphate to glucosamine-1-phosphate; Belongs to the phosphohexose mutase family.; KEGG: nsa:Nitsa_2089 phosphoglucosamine mutase	5:714:11036	9:1182:242864	4:3175:3250740	162:8665:286119	84:6878:34298	8:5192:279958
N34_00715	5	c(12735..13274)		30S ribosomal protein S9	Ribonucleoprotein; Ribosomal protein.	J:COG0103	196164.1.peg.587	Protein Metabolism Protein biosynthesis Ribosome_SSU_bacterial SSU ribosomal protein S9p (S16e)	K02996	Belongs to the ribosomal protein S9P family.	5:715:12735	9:1183:244757	4:3174:3250103	162:8664:285248	84:6879:36154	8:5193:281500
N34_00716	5	c(13271..13714)		50S ribosomal protein L13	Ribonucleoprotein; Ribosomal protein.	J:COG0102	247156.1.peg.910	Protein Metabolism Protein biosynthesis Ribosome_LSU_bacterial LSU ribosomal protein L13p (L13Ae)	K02871	This protein is one of the early assembly proteins of the 50S ribosomal subunit, although it is not seen to bind rRNA by itself. It is important during the early stages of 50S assembly; Belongs to the ribosomal protein L13P family.	5:716:13271	9:1184:245278	4:3173:3249570	162:8663:284808	84:6880:36693	8:5194:282015
N34_00717	5	c(13934..15652)		hypothetical protein							5:717:13934	9:1185:245934	4:3172:3247379	162:8662:282856	84:6881:37351	8:5195:282625
N34_00718	5	c(15780..18578)		FHA domain-containing protein FhaB	Cell membrane; Membrane; Phosphoprotein; Transmembrane; Transmembrane helix.	V:COG0842|V:COG1131	32049.15.peg.2165	Regulation and Cell signaling null cAMP_signaling_in_bacteria Adenylate cyclase (EC 4.6.1.1)	K21397	Regulates growth and cell division. Probably required for divisomal protein assembly under oxidative stress (By similarity); Contains 1 FHA domain.	5:718:15780	9:1186:247759	4:3171:3244639	162:8661:279825	84:6882:39197	8:5196:284948
N34_00719	5	18625..20130		hypothetical protein		S:COG2321			K07054		5:719:18625	9:1187:250859	4:3170:3243079	162:8660:278276	84:6883:42470	8:5197:287564
N34_00720	5	c(20133..21599)		hypothetical protein		T:ENOG4111VUR			K06994		5:720:20133	9:1188:252312	4:1125:921922	162:8659:276903	84:6884:44260	8:5198:289221
N34_00721	5	21737..22948		hypothetical protein		S:ENOG410YZPJ					5:721:21737	9:1189:253944	4:1126:923452	162:8658:275499	84:6885:45944	8:5199:290598
N34_00722	5	23055..24269	pknH	Non-specific serine/threonine protein kinase		S:ENOG410YZPJ			K22893	KEGG: nsr:NS506_05385 serine/threonine kinase PknH	5:722:23055	9:1190:255271	4:1129:927926	162:8657:274187	84:6886:47271	8:5204:297523
N34_00723	5	24269..25528		hypothetical protein		S:ENOG410YZPJ					5:723:24269	9:1191:256464	4:1130:929137	162:8656:272946	84:6887:48458	8:5205:298762
N34_00724	5	25640..27271	prkC,stkP	Non-specific serine/threonine protein kinase	ATP-binding; Cell membrane; Kinase; Membrane; Nucleotide-binding; Phosphoprotein; Serine/threonine-protein kinase; Transferase; Transmembrane; Transmembrane helix.	T:ENOG410ZVCS	234267.13.peg.3866	Membrane Transport null Ton_and_Tol_transport_systems tolB protein precursor, periplasmic protein involved in the tonb-independent uptake of group A colicins	K12132	Protein kinase that regulates many aspects of mycobacterial physiology. Is a key component of a signal transduction pathway that regulates cell growth, cell shape and cell division via phosphorylation of target proteins; Belongs to the protein kinase superfamily. Ser/Thr protein kinase family; Contains 1 protein kinase domain.; KEGG: ncy:NOCYR_0901 eukaryotic-like serine/threonine-protein kinase	5:724:25640	9:1192:257806	4:1135:935844	162:8655:271257	84:6888:49804	8:5206:299992
N34_00725	5	27399..28592		hypothetical protein		S:ENOG410YZPJ					5:725:27399	9:1190:255271	4:1129:927926	162:8657:274187	84:6886:47271	8:5204:297523
N34_00726	5	28629..29918		hypothetical protein		S:ENOG410YZPJ					5:726:28629	9:1189:253944	4:1132:931761	162:8656:272946	84:6887:48458	8:5205:298762
N34_00727	5	c(29998..30288)		hypothetical protein							5:727:29998	9:1195:261534		162:8652:268790	84:6892:53558
N34_00728	5	c(30326..30646)		hypothetical protein		S:ENOG410Y26I					5:728:30326
N34_00729	5	31166..31549		hypothetical protein		S:COG0627	247156.8.peg.735	Carbohydrates Polysaccharides Alpha-Amylase_locus_in_Streptocococcus putative esterase			5:729:31166	9:1196:262022	4:1309:1179328	162:8651:267622	84:6893:54049	8:5360:504045
N34_00730	5	c(31611..32957)	prkC,stkP	Non-specific serine/threonine protein kinase					K12132	KEGG: llu:AKJ09_02567 eukaryotic-like serine/threonine-protein kinase	5:730:31611	9:1197:263087		162:8650:266596		3:2193:291477
N34_00731	5	c(32981..34489)		Tripeptidyl aminopeptidase	Aminopeptidase; Hydrolase; Protease; Secreted; Signal.	S:COG0596				Cleaves tripeptides from the N-termini of proteins. Does not cleave mono- or dipeptides, or N-terminally blocked peptides (By similarity); Belongs to the peptidase S33 family.	5:731:32981	9:1198:264582	4:4297:4576181	162:8649:264994	84:6894:55285	8:5203:295909
N34_00732	5	c(34612..35160)		uncharacterized protein		S:ENOG4111PMD					5:732:34612	9:1199:266196	4:3241:3325460	162:8648:264336	84:6895:56896
N34_00733	5	c(35272..35949)		hypothetical protein		S:ENOG411211I					5:733:35272	58:6253:89007	4:4603:4897013	147:7711:28304	50:4518:54304	2:1433:379530
N34_00734	5	36208..37338		Transmembrane protein with metallophosphoesterase domain	Alternative splicing; Hydrolase; Membrane; Metal-binding; Transmembrane; Transmembrane helix.	S:COG1408			K07098	Belongs to the metallophosphoesterase superfamily. LOC643853 family.	5:734:36208	9:1200:266942	4:1128:926577	162:8647:262979	84:6896:57668	8:5201:293363
N34_00735	5	37424..37957		hypothetical protein							5:735:37424
N34_00736	5	c(37967..38563)		ATP synthase subunit b-delta	ATP synthesis; Cell membrane; CF(0); Hydrogen ion transport; Ion transport; Membrane; Multifunctional enzyme; Transmembrane; Transmembrane helix; Transport.	C:COG0711	2098.5.peg.22	Respiration ATP synthases F0F1-type_ATP_synthase ATP synthase B chain (EC 3.6.3.14)	K02109|K02113	F(1)F(0) ATP synthase produces ATP from ADP in the presence of a proton or sodium gradient. F-type ATPases consist of two structural domains, F(1) containing the extramembraneous catalytic core and F(0) containing the membrane proton channel, linked together by a central stalk and a peripheral stalk. During catalysis, ATP synthesis in the catalytic domain of F(1) is coupled via a rotary mechanism…	5:736:37967	9:1201:268380	4:4477:4754137	162:8640:258228	84:6897:59162	4:3050:479344
N34_00737	5	c(38560..39069)		ATP synthase subunit	ATP synthesis; Cell membrane; CF(0); Hydrogen ion transport; Ion transport; Membrane; Transmembrane; Transmembrane helix; Transport.	C:COG0711	36809.5.peg.1486	Respiration ATP synthases F0F1-type_ATP_synthase ATP synthase B chain (EC 3.6.3.14)	K02109	F(1)F(0) ATP synthase produces ATP from ADP in the presence of a proton or sodium gradient. F-type ATPases consist of two structural domains, F(1) containing the extramembraneous catalytic core and F(0) containing the membrane proton channel, linked together by a central stalk and a peripheral stalk. During catalysis, ATP synthesis in the catalytic domain of F(1) is coupled via a rotary mechanism…	5:737:38560	9:1202:268958	4:4478:4754709	162:8639:257722	84:6898:59740	4:3049:478838
N34_00738	5	c(39074..39322)		ATP synthase subunit	ATP synthesis; Cell membrane; CF(0); Hydrogen ion transport; Ion transport; Lipid-binding; Membrane; Transmembrane; Transmembrane helix; Transport.	C:COG0636	272631.5.peg.2062	Respiration ATP synthases F0F1-type_ATP_synthase ATP synthase C chain (EC 3.6.3.14)	K02110	F(1)F(0) ATP synthase produces ATP from ADP in the presence of a proton or sodium gradient. F-type ATPases consist of two structural domains, F(1) containing the extramembraneous catalytic core and F(0) containing the membrane proton channel, linked together by a central stalk and a peripheral stalk. During catalysis, ATP synthesis in the catalytic domain of F(1) is coupled via a rotary mechanism…	5:738:39074	9:1203:269474	4:4479:4755225	162:8638:257458	84:6899:60256	4:3048:478581
N34_00739	5	c(39370..40158)		ATP synthase subunit a	ATP synthesis; Cell membrane; CF(0); Hydrogen ion transport; Ion transport; Membrane; Transmembrane; Transmembrane helix; Transport.	C:COG0356	663886.3.peg.1488	Respiration ATP synthases F0F1-type_ATP_synthase ATP synthase A chain (EC 3.6.3.14)	K02108	Key component of the proton channe; it plays a direct role in the translocation of protons across the membrane; Belongs to the ATPase A chain family.	5:739:39370	9:1204:269777	4:4480:4755541	162:8637:256618	84:6900:60559	4:3047:477779
N34_00740	5	c(40155..40535)		uncharacterized protein	Cell membrane; Membrane; Transmembrane; Transmembrane helix.	S:ENOG4112AGI				To M.leprae ML1138.	5:740:40155	9:1205:270568	4:4481:4756302	162:8636:256241	84:6901:61350	4:3046:477423
N34_00741	5	41266..42441		N-acetyl-alpha-D-glucosaminyl L-malate synthase	Glycosyltransferase; Nucleotide-binding; Transferase.	M:COG0438	640510.3.peg.4141	Clustering-based subsystems Biosynthesis of galactoglycans and related lipopolysacharides CBSS-258594.1.peg.3339 Glycosyl transferase, group 1	K16695	Involved in bacillithiol (BSH) biosynthesis. Catalyzes the first step of the pathway, the formation of N- acetylglucosaminylmalate (GlcNAc-Mal) from UDP-N-acetylglucosamine (UDP-GlcNAc) and L-malate; Belongs to the glycosyltransferase group 1 family. Glycosyltransferase 4 subfamily.	5:741:41266	9:1208:273634	4:3168:3240032	162:8633:252399	84:6905:64477	4:3037:467950
N34_00742	5	c(42446..42988)		HTH-type transcriptional regulator PecS	Cytoplasm; DNA-binding; Repressor; Transcription; Transcription regulation.	K:ENOG4111Q21	287752.3.peg.2526	Stress Response Osmotic stress Ectoine_biosynthesis_and_regulation Putative regulatory protein associated with the ectoine operon	K15974	Negative regulator of pectinase, cellulase, blue pigment production and virulence genes. Also binds to promoter sites in the pecS-pecM intergenic region and negatively autoregulate its expression as well as that of pecM; Contains 1 HTH marR-type DNA-binding domain.	5:742:42446	9:1209:274919	4:3167:3238916	162:8632:251794	84:6906:65726	4:3034:464246
N34_00743	5	c(42988..44730)		hypothetical protein		S:ENOG410ZQIK	423368.8.peg.1227	Clustering-based subsystems null CBSS-83333.1.peg.946 Putative efflux (PET) family inner membrane protein YccS	K02519		5:743:42988	9:1210:275422	4:3166:3236838	162:8631:249998	84:6907:66229	4:3033:462594
N34_00744	5	c(45038..46024)		Uncharacterized HTH-type transcriptional regulator	DNA-binding; Transcription; Transcription regulation.	K:ENOG410XPGX				Contains 1 HTH araC/xylS-type DNA-binding domain.	5:744:45038	9:1211:277593	4:3165:3235339	162:8630:248641	84:6908:68389	4:3032:461513
N34_00745	5	46199..46375		hypothetical protein							5:745:46199	9:1212:278749	4:3164:3235021	134:6821:850663	10:1220:159674	4:3031:461173
N34_00746	5	c(46377..47171)	galM,GALM	Aldose 1-epimerase		G:COG2017	405955.13.peg.4348	Stress Response Dessication stress O-antigen_capsule_important_for_environmental_persistence Sugar-1-epimerase YihR	K01785	KEGG: ntp:CRH09_35380 aldose 1-epimerase	5:746:46377	9:1213:278988	4:3163:3234203	162:8629:247423	84:6909:69778	4:3030:460378
N34_00747	5	c(47295..48302)	pgl	6-phosphogluconolactonase	Carbohydrate metabolism; Glucose metabolism; Hydrolase.	G:COG2706	377628.11.peg.3228	Carbohydrates Central carbohydrate metabolism Entner-Doudoroff_Pathway 6-phosphogluconolactonase (EC 3.1.1.31)	K07404	Catalyzes the hydrolysis of 6-phosphogluconolactone to 6-phosphogluconate; Belongs to the cycloisomerase 2 family.; KEGG: hht:F506_09975 6-phosphogluconolactonase	5:747:47295	9:1214:279884		162:8628:246314	84:6910:70676	4:3029:459336
N34_00748	5	c(48299..49705)		D-xylose-proton symporter	Cell membrane; Membrane; Sugar transport; Symport; Transmembrane; Transmembrane helix; Transport.	G:ENOG410XNQK	334390.3.peg.438	Carbohydrates Monosaccharides Xylose_utilization D-xylose proton-symporter XylT	K08139	Uptake of D-xylose across the boundary membrane with the concomitant transport of protons into the cell (symport system); Belongs to the major facilitator superfamily. Sugar transporter (TC 2.A.1.1) family.	5:748:48299	9:1215:280900	4:4620:4915883	162:8627:244917	84:6911:71820	4:3028:457984
N34_00749	5	c(49835..50638)	udh	Uronate dehydrogenase	NAD; Nucleotide-binding; Oxidoreductase.	M:COG0451	446470.4.peg.4687	Protein Metabolism Protein processing and modification N-linked_Glycosylation_in_Bacteria UDP-glucose 4-epimerase (EC 5.1.3.2)	K18981	Catalyzes the oxidation of D-galacturonate and D- glucuronate to galactarate and D-glucarate, respectively. In fact, in water solution the substrate D-galacturonate is predominantly in pyranosic form whose beta anomer is converted by the enzyme to D-galactaro-1,5-lacton; in solution, this reaction product rearranges to the more stable D-galactaro-1,4-lactone. Makes part of the oxidative degradati…	5:749:49835	9:1216:282460		162:8626:243956	84:6912:73378	4:3027:457074
N34_00750	5	50875..51831		HTH-type transcriptional regulator AbgR	DNA-binding; Transcription; Transcription regulation.	K:COG0583	626418.3.peg.2215	Amino Acids and Derivatives Alanine, serine, and glycine Glycine_cleavage_system Glycine cleavage system transcriptional activator GcvA	K03566	Could be the regulator of the abg operon. Contains 1 HTH lysR-type DNA-binding domain.	5:750:50875	9:1218:284397	4:3504:3585181	162:8624:241931	84:6914:75298	4:3025:455177
N34_00751	5	51929..52843	kdgD	5-dehydro-4-deoxyglucarate dehydratase	Lyase.	E:COG0329	224911.1.peg.5871	Carbohydrates Monosaccharides D-Galacturonate_and_D-Glucuronate_Utilization 5-dehydro-4-deoxyglucarate dehydratase (EC 4.2.1.41)	K01707	Belongs to the DapA family.; KEGG: ppt:PPS_3092 5-dehydro-4-deoxyglucarate dehydratase	5:751:51929	9:1219:285359	4:7318:7945106	162:8623:240966	84:6915:76256	4:3024:454232
N34_00752	5	52858..54000	talrD-galrD	L-talarate dehydratase	Lyase; Magnesium; Metal-binding.	M:COG4948	649754.3.peg.2453	Miscellaneous null Muconate_lactonizing_enzyme_family O-succinylbenzoate-CoA synthase (EC 4.2.1.-)	K20023	Catalyzes the efficient dehydration of both L-talarate and galactarate to 5-keto-4-deoxy-D-glucarate. Also catalyzes the epimerization of L-talarate to galactarat; epimerization occurs in competition with dehydration. Is required for the utilization of L-talarate as a carbon source. Also functions in galactarate utilization. Is not active on other acid sugars; Belongs to the mandelate racemase/mu…	5:752:52858	9:1220:286291		162:8622:239815	84:6916:77188	4:3023:453100
N34_00753	5	54026..55534	aldH	Aldehyde dehydrogenase (NADP(+))	NADP; Oxidoreductase.	C:ENOG410XPCV	452863.6.peg.3813	Amino Acids and Derivatives Proline and 4-hydroxyproline Proline,_4-hydroxyproline_uptake_and_utilization Ketoglutarate semialdehyde dehydrogenase (EC 1.2.1.26)	K14519	Catalyzes the oxidation of long-chain aliphatic aldehydes to acids. May be implicated in controlling luminescence as it catalyzes the oxidation of the fatty aldehyde substrate for the light-emitting reaction. Belongs to the aldehyde dehydrogenase family.; KEGG: ach:Achl_3135 NADP-dependent aldehyde dehydrogenase	5:753:54026	9:1221:287473		162:8621:238315	84:6917:78373	4:3022:451622
N34_00754	5	c(55601..56359)		hypothetical protein							5:754:55601			162:8619:235886
N34_00755	5	c(56775..57755)		hypothetical protein		S:ENOG4112614					5:755:56775	9:1223:290671	4:3161:3231587	162:8617:233863		4:3017:447850
N34_00756	5	c(58068..58781)	rimJ	[Ribosomal protein S5]-alanine N-acetyltransferase	Acyltransferase; Cytoplasm; Transferase.	J:COG1670	247156.1.peg.4758	Protein Metabolism Protein processing and modification Ribosomal_protein_S5p_acylation Ribosomal-protein-S5p-alanine acetyltransferase	K03790	This enzyme acetylates the N-terminal alanine of ribosomal protein S5; Belongs to the acetyltransferase family. RimJ subfamily; Contains 1 N-acetyltransferase domain.; KEGG: nsr:NS506_01540 (ribosomal protein S5)-alanine N-acetyltransferase	5:756:58068	9:1224:292085	4:3160:3230689	162:8616:232838	51:4615:126557	4:3016:446946
N34_00757	5	c(58729..59982)	moeA	Molybdopterin molybdotransferase	Magnesium; Metal-binding; Molybdenum; Molybdenum cofactor biosynthesis; Transferase.	H:COG0303	247156.1.peg.4759	Cofactors, Vitamins, Prosthetic Groups, Pigments Folate and pterines Molybdenum_cofactor_biosynthesis Molybdopterin biosynthesis protein MoeA	K03750	Catalyzes the insertion of molybdate into adenylated molybdopterin with the concomitant release of AMP; Belongs to the MoeA family.; KEGG: mtu:Rv0994 molybdopterin molybdotransferase	5:757:58729	9:1225:292748	4:3159:3229426	162:8615:231625	51:4614:125297	4:3015:445673
N34_00758	5	c(60038..60967)	UGP2,galU,galF	UTP--glucose-1-phosphate uridylyltransferase	Capsule biogenesis/degradation; Exopolysaccharide synthesis; Nucleotidyltransferase; Transferase.	M:COG1210	247156.1.peg.4760	Cell Wall and Capsule Capsular and extracellular polysacchrides Streptococcal_Hyaluronic_Acid_Capsule UTP--glucose-1-phosphate uridylyltransferase (EC 2.7.7.9)	K00963	Belongs to the UDPGP type 2 family.; KEGG: ncy:NOCYR_4729 UTP--glucose-1-phosphate uridylyltransferase	5:758:60038	9:1226:294059	4:3158:3228413	162:8614:230548	51:4613:124299	4:3014:444671
N34_00759	5	61195..61818	MTHFS	5-formyltetrahydrofolate cyclo-ligase	ATP-binding; Ligase; Nucleotide-binding.	H:COG0212	526226.5.peg.3701	Cofactors, Vitamins, Prosthetic Groups, Pigments Folate and pterines Folate_Biosynthesis 5-formyltetrahydrofolate cyclo-ligase (EC 6.3.3.2)	K01934	Involved in the removal of 5-formyltetrahydrofolate. In vitro, it is a potent inhibitor of various folate-dependent enzymes in the C1 metabolism network and in vivo it might function as a folate storage. 5-formyltetrahydrofolate is also used as an antifolate rescue agent in cancer chemotherapy. Catalyzes the irreversible ATP-dependent transformation of 5- formyltetrahydrofolate (5-CHO-THF) to for…	5:759:61195	9:1227:295485	4:3157:3227531	162:8613:229614	51:4612:123317	4:3013:443934
N34_00760	5	61886..62194		hypothetical protein		S:COG2331					5:760:61886	9:1228:296237	4:3156:3227136	162:8612:229004	51:4611:122696	4:3012:443558
N34_00761	5	62383..63114		hypothetical protein		S:ENOG41122V5					5:761:62383	9:1229:296670	4:3155:3226341	162:8611:228168	51:4610:121860	4:3011:442759
N34_00762	5	63185..63589		Large-conductance mechanosensitive channel	Cell membrane; Ion channel; Ion transport; Membrane; Transmembrane; Transmembrane helix; Transport.	M:COG1970	644284.3.peg.1567	Potassium metabolism null Potassium_homeostasis Large-conductance mechanosensitive channel	K03282	Channel that opens in response to stretch forces in the membrane lipid bilayer. May participate in the regulation of osmotic pressure changes within the cell (By similarity); Belongs to the MscL family.	5:762:63185	9:1230:297531	4:3154:3225738	162:8610:227585	51:4609:121277	4:3010:442208
N34_00763	5	c(63692..64372)		hypothetical protein		S:ENOG4112BEQ					5:763:63692	9:1231:298055	4:3153:3224853	162:8609:226814	51:4607:120506	4:3009:441420
N34_00764	5	c(64434..65111)		hypothetical protein		S:ENOG410XVB1					5:764:64434	9:1232:298805	4:3152:3224113	162:8608:226070	51:4606:119762	4:3008:440680
N34_00765	5	c(65688..65945)		hypothetical protein							5:765:65688		4:3151:3223480		51:4605:119102
N34_00766	5	c(65946..66542)	moaB	Molybdopterin adenylyltransferase	ATP-binding; Magnesium; Metal-binding; Molybdenum; Molybdenum cofactor biosynthesis; Multifunctional enzyme; Nucleotide-binding; Transferase.	H:COG0521	247156.1.peg.4767	Cofactors, Vitamins, Prosthetic Groups, Pigments Folate and pterines Molybdenum_cofactor_biosynthesis Molybdenum cofactor biosynthesis protein MoaB	K03638	Catalyzes two steps in the biosynthesis of the molybdenum cofactor. In the first step, molybdopterin is adenylated. Subsequently, molybdate is inserted into adenylated molybdopterin and AMP is released; In the N-terminal sectio; belongs to the MoaB/Mog family; In the C-terminal sectio; belongs to the MoeA family.; KEGG: mmh:Mmah_1731 molybdopterin adenylyltransferase	5:766:65946	9:1233:300142	4:3150:3222890	162:8607:224818	51:4604:118509	4:3007:439519
N34_00767	5	c(66539..68296)		Probable periplasmic serine endoprotease DegP-like	Hydrolase; Periplasm; Protease; Repeat; Serine protease; Signal; Stress response.	S:ENOG410ZKGG	471852.6.peg.576	Stress Response Periplasmic Stress Periplasmic_Stress_Response HtrA protease/chaperone protein	K19720	Could be efficient in the degradation of transiently denatured and unfolded proteins which accumulate in the periplasm following stress conditions; Belongs to the peptidase S1C family; Contains 2 PDZ (DHR) domains.	5:767:66539	9:1234:300732	4:3149:3221433	162:8606:222842	51:4603:116605	4:3006:438431
N34_00768	5	c(68369..69862)	mprB	Histidine kinase	ATP-binding; Cell membrane; Hydrolase; Kinase; Magnesium; Manganese; Membrane; Nucleotide-binding; Phosphoprotein; Protein phosphatase; Stress response; Transferase; Transmembrane; Transmembrane helix; Two-component regulatory system; Virulence.	T:COG0642	216594.6.peg.4865	Potassium metabolism null Potassium_homeostasis Osmosensitive K+ channel histidine kinase KdpD (EC 2.7.3.-)	K07653	Member of the two-component regulatory system MprB/MprA which contributes to maintaining a balance among several systems involved in stress resistance and is required for establishment and maintenance of persistent infection in the host. In response to environmental signals MprB acts as both a membrane-associated protein kinase that undergoes autophosphorylation and subsequently transfers the pho…	5:768:68369	9:1235:302969	4:3148:3219814	162:8605:221130	51:4602:114897	4:3004:436281
N34_00769	5	c(69983..70672)		Transcriptional regulatory protein	Activator; Antibiotic resistance; Cytoplasm; DNA-binding; Phosphoprotein; Transcription; Transcription regulation; Two-component regulatory system.	T:ENOG4111FPD	511693.5.peg.554	Regulation and Cell signaling null Orphan_regulatory_proteins Copper-sensing two-component system response regulator CusR	K07665	Member of the two-component regulatory system BasS/BasR. BasR induces the transcription of the ugd, ais, arnBCADTEF and eptA-basRS loci, all involved in resistance to polymyxin (By similarity); Contains 1 OmpR/PhoB-type DNA-binding domain; Contains 1 response regulatory domain.	5:769:69983	9:1236:304492	4:3147:3219111	162:8604:220423	51:4601:114190	4:3003:435576
N34_00770	5	71066..74185	mprB	Histidine kinase		T:ENOG410XSDD	582899.5.peg.3223	Potassium metabolism null Potassium_homeostasis Osmosensitive K+ channel histidine kinase KdpD (EC 2.7.3.-)	K07653	KEGG: svi:Svir_32760 two-component system, OmpR family, sensor histidine kinase MprB	5:770:71066	9:1237:305625	4:3146:3215084	162:8603:216795	51:4600:110578	4:3002:431926
N34_00771	5	74182..74592		hypothetical protein		S:COG2018			K07131		5:771:74182	9:1238:308801	4:3145:3214683	162:8602:216388	51:4599:110171	4:3001:431513
N34_00772	5	74601..74972	BCP,PRXQ,DOT5	Peroxiredoxin		S:ENOG411240E			K03564	KEGG: mrh:MycrhN_3356 peroxiredoxin Q/BCP	5:772:74601	9:1239:309219	4:3144:3214300	162:8601:216009	51:4598:109786	4:3000:431130
N34_00773	5	74953..75564		hypothetical protein		S:COG2229			K06945		5:773:74953	9:1240:309571	4:3143:3213657	162:8600:215417	51:4597:109194	4:2999:430388
N34_00774	5	75574..76404		hypothetical protein		S:ENOG4111MYW					5:774:75574	9:1241:310433	4:3142:3212851	162:8599:214283	51:4596:108318	4:2998:429587
N34_00775	5	c(76561..77316)		hypothetical protein							5:775:76561	9:1242:311399	4:426:162660	162:8598:213429	82:6734:65775	6:4280:460433
N34_00776	5	c(78341..78514)		50S ribosomal protein L32	Ribonucleoprotein; Ribosomal protein.	J:ENOG410XW9T	644284.3.peg.468	Protein Metabolism Protein biosynthesis Ribosome_LSU_bacterial LSU ribosomal protein L32p	K02911	Belongs to the ribosomal protein L32P family.	5:776:78341	12:2143:428964	4:3138:3210305	162:8596:212244	39:3396:42930	4:2994:425884
N34_00777	5	c(78516..78785)		50S ribosomal protein L31 type	Ribonucleoprotein; Ribosomal protein.	J:COG0254	388413.5.peg.2474	Protein Metabolism Protein biosynthesis Ribosome_LSU_bacterial LSU ribosomal protein L31p	K02909	Belongs to the ribosomal protein L31P family. Type B subfamily.	5:777:78516	9:967:8819	4:3137:3209996	162:8595:211955	51:4594:106787	4:2993:425597
N34_00778	5	c(78782..80155)		uncharacterized protein		S:COG0523	247156.1.peg.4781	Membrane Transport null Transport_of_Zinc COG0523: Putative GTPases (G3E family)		Contains 1 cobW C-terminal domain.	5:778:78782		4:3136:3208555	162:8594:210603	51:4593:105438	4:2992:424294
N34_00779	5	80284..80520		50S ribosomal protein L28	Ribonucleoprotein; Ribosomal protein.	J:COG0227	247156.1.peg.4782	Protein Metabolism Protein biosynthesis Ribosome_LSU_bacterial LSU ribosomal protein L28p	K02902	Belongs to the ribosomal protein L28P family.	5:779:80284	12:2160:450404	4:3135:3208179	162:8593:210266	51:4592:105102	4:2991:423957
N34_00780	5	80520..80690		50S ribosomal protein L33	Ribonucleoprotein; Ribosomal protein.	J:COG0267	644283.3.peg.5796	Protein Metabolism Protein biosynthesis Ribosome_LSU_bacterial LSU ribosomal protein L33p	K02913	Belongs to the ribosomal protein L33P family.	5:780:80520	41:5297:5544	4:3134:3208015	162:8592:210102	51:4591:104938	4:2990:423793
N34_00781	5	80692..81000		30S ribosomal protein S14	Ribonucleoprotein; Ribosomal protein; RNA-binding; rRNA-binding.	J:COG0199	247156.1.peg.4784	Protein Metabolism Protein biosynthesis Ribosome_SSU_bacterial SSU ribosomal protein S14p (S29e)	K02954	Binds 16S rRNA, required for the assembly of 30S particles and may also be responsible for determining the conformation of the 16S rRNA at the A site; Belongs to the ribosomal protein S14P family.	5:781:80692	35:4834:189046	4:3133:3207706	162:8591:209692	51:4590:104576	8:5288:425788
N34_00782	5	81037..81291		30S ribosomal protein S18	Ribonucleoprotein; Ribosomal protein; RNA-binding; rRNA-binding.	J:COG0238	247156.1.peg.4785	Protein Metabolism Protein biosynthesis Ribosome_SSU_bacterial SSU ribosomal protein S18p	K02963	Binds as a heterodimer with protein S6 to the central domain of the 16S rRNA, where it helps stabilize the platform of the 30S subunit; Belongs to the ribosomal protein S18P family.	5:782:81037	9:1244:313775	4:3132:3207426	162:8590:209374	51:4589:104210	4:2988:423081
N34_00783	5	c(81489..82016)	nprE	Bacillolysin		S:ENOG4111Q3M	649189.3.peg.4620	Cell Division and Cell Cycle null Two_cell_division_clusters_relating_to_chromosome_partitioning Signal recognition particle receptor protein FtsY (=alpha subunit) (TC 3.A.5.1.1)	K01400	KEGG: cfus:CYFUS_004891 bacillolysin	5:783:81489		4:5562:5973220			4:2986:421929
N34_00784	5	82213..82692		hypothetical protein		S:ENOG410XXP3					5:784:82213	9:1245:314176	4:3131:3206850	162:8589:208798	51:4588:103636	4:2985:421271
N34_00785	5	c(83047..84678)	purH	Phosphoribosylaminoimidazolecarboxamide formyltransferase	Hydrolase; Multifunctional enzyme; Purine biosynthesis; Transferase.	F:COG0138	511693.5.peg.4102	Nucleosides and Nucleotides Purines De_Novo_Purine_Biosynthesis Phosphoribosylaminoimidazolecarboxamide formyltransferase (EC 2.1.2.3)	K00602	Belongs to the PurH family.; KEGG: ncy:NOCYR_4756 phosphoribosylaminoimidazolecarboxamide formyltransferase / IMP cyclohydrolase	5:785:83047	9:1246:315304	4:3130:3204928	162:8587:206494	51:4587:101406	4:2984:419471
N34_00786	5	c(84691..85278)	purN	Phosphoribosylglycinamide formyltransferase	Purine biosynthesis; Transferase.	F:COG0299	247156.1.peg.4794	Nucleosides and Nucleotides Purines De_Novo_Purine_Biosynthesis Phosphoribosylglycinamide formyltransferase (EC 2.1.2.2)	K11175	Catalyzes the transfer of a formyl group from 10- formyltetrahydrofolate to 5-phospho-ribosyl-glycinamide (GAR), producing 5-phospho-ribosyl-N-formylglycinamide (FGAR) and tetrahydrofolate; Belongs to the GART family.; KEGG: mrh:MycrhN_3322 phosphoribosylglycinamide formyltransferase 1	5:786:84691	9:1247:316929	4:3129:3204185	162:8586:205865	51:4586:100777	4:2983:418842
N34_00787	5	c(85398..87005)		uncharacterized protein	Cell membrane; Membrane; Transmembrane; Transmembrane helix.	S:ENOG4111NP1					5:787:85398	9:1248:317651	4:3128:3202429	162:8585:204128	51:4585:99077	4:2982:417240
N34_00788	5	c(87130..88263)	dnaX	DNA-directed DNA polymerase	Cell membrane; Membrane; Transmembrane; Transmembrane helix.	S:ENOG410ZUPU			K02343	To M.paratuberculosis 34 kDa antigenic protein.; KEGG: ccg:CCASEI_01720 DNA polymerase III subunit gamma/tau	5:788:87130	9:1250:319914	4:3127:3200981	162:8584:202590	51:4584:97793	4:2981:416003
N34_00789	5	c(88402..89316)	mtkB	Malate--CoA ligase	ATP-binding; Ligase; Nucleotide-binding; Phosphoprotein; Tricarboxylic acid cycle.	C:COG0074	535026.3.peg.1742	Carbohydrates Central carbohydrate metabolism TCA_Cycle Succinyl-CoA ligase [ADP-forming] alpha chain (EC 6.2.1.5)	K08692	Belongs to the succinate/malate CoA ligase alpha subunit family.; KEGG: mmt:Metme_2693 malate-CoA ligase subunit alpha	5:789:88402	9:1251:321315	4:3126:3199597	162:8583:201349	51:4583:96551	4:2980:414728
N34_00790	5	c(89330..90499)	sucC	Succinate--CoA ligase (ADP-forming)	ATP-binding; Ligase; Magnesium; Manganese; Metal-binding; Nucleotide-binding; Tricarboxylic acid cycle.	C:COG0045	266940.5.peg.4143	Carbohydrates Central carbohydrate metabolism TCA_Cycle Succinyl-CoA ligase [ADP-forming] beta chain (EC 6.2.1.5)	K01903	Belongs to the succinate/malate CoA ligase beta subunit family; Contains 1 ATP-grasp domain.; KEGG: bed:BTURN675_326 succinyl-CoA synthetase beta subunit	5:790:89330	9:1252:322243	4:3125:3198416	162:8582:200168	51:4582:95356	4:2979:413547
N34_00791	5	91067..92374		Uncharacterized metalloprotease	Cell membrane; Hydrolase; Membrane; Metal-binding; Metalloprotease; Protease; Transmembrane; Transmembrane helix; Zinc.	M:COG0739	649754.3.peg.177	Protein Metabolism Protein biosynthesis Translation_initiation_factors_bacterial Translation initiation factor 2	K02519	Belongs to the peptidase M23B family.	5:791:91067	9:1253:324030	4:3124:3196663	162:8581:198412	51:4581:93602	4:2978:411959
N34_00792	5	c(92404..94902)	uvrD,pcrA	DNA helicase	ATP-binding; DNA-binding; Helicase; Hydrolase; Nucleotide-binding.	L:COG0210	526971.3.peg.548	DNA Metabolism DNA repair DNA_repair,_bacterial_UvrD_and_related_helicases ATP-dependent DNA helicase UvrD/PcrA	K03657	Essential helicase. May act as a helicase in plasmid pT181 replication. Belongs to the helicase family. UvrD subfamily; Contains 1 uvrD-like helicase ATP-binding domain; Contains 1 uvrD-like helicase C-terminal domain.; KEGG: ntp:CRH09_35625 DNA helicase II / ATP-dependent DNA helicase PcrA	5:792:92404	9:1254:325696	4:3123:3193673	162:8580:195815	51:4580:90781	4:2976:408801
N34_00793	5	95299..95592	pheA1	Chorismate mutase	Amino-acid biosynthesis; Aromatic amino acid biosynthesis; Cytoplasm; Isomerase.	E:COG1605	247156.1.peg.4803	Amino Acids and Derivatives Aromatic amino acids and derivatives Phenylalanine_and_Tyrosine_Branches_from_Chorismate Chorismate mutase I (EC 5.4.99.5)	K04093	Catalyzes the Claisen rearrangement of chorismate to prephenate. Probably involved in the aromatic amino acid biosynthesis; Contains 1 chorismate mutase domain.; KEGG: nfa:NFA_49960 chorismate mutase	5:793:95299	9:1255:328519	4:3122:3193027	162:8579:195247	51:4579:90147	4:2975:408202
N34_00794	5	95776..96000		hypothetical protein							5:794:95776					4:2974:407789
N34_00795	5	95997..96134		hypothetical protein							5:795:95997
N34_00796	5	96131..96292		hypothetical protein							5:796:96131
N34_00797	5	c(96341..97792)	gabD	Succinate-semialdehyde dehydrogenase (NAD(P)(+))	Acetylation; Disulfide bond; Mitochondrion; NAD; Oxidoreductase; Phosphoprotein; Transit peptide.	C:COG1012	349163.4.peg.2851	Amino Acids and Derivatives Arginine; urea cycle, polyamines Polyamine_Metabolism 4-aminobutyraldehyde dehydrogenase (EC 1.2.1.19)	K00135	Catalyzes one step in the degradation of the inhibitory neurotransmitter gamma-aminobutyric acid (GABA); Belongs to the aldehyde dehydrogenase family.; KEGG: ncy:NOCYR_4767 succinate-semialdehyde dehydrogenase / glutarate-semialdehyde dehydrogenase	5:797:96341	9:1256:328919	4:3121:3191251	162:8578:193706	51:4578:88605	4:2973:406288
N34_00798	5	97953..98252		hypothetical protein							5:798:97953		4:6219:6726370	162:8577:193191	51:4577:88345	15:7347:12066
N34_00799	5	98323..99960	GPI,pgi	Glucose-6-phosphate isomerase	Cytoplasm; Gluconeogenesis; Glycolysis; Isomerase.	G:COG0166	247156.1.peg.4805	Carbohydrates Central carbohydrate metabolism Glycolysis_and_Gluconeogenesis Glucose-6-phosphate isomerase (EC 5.3.1.9)	K01810	Belongs to the GPI family.; KEGG: mva:Mvan_4877 glucose-6-phosphate isomerase	5:799:98323	9:1257:330985	4:3120:3189133	162:8576:191453	51:4576:86612	4:2972:404500
N34_00800	5	99982..100353		hypothetical protein		S:ENOG4111WKP					5:800:99982	12:2036:308308	4:3119:3188589	126:5024:59239	81:6647:50941
N34_00801	5	c(100442..101821)		hypothetical protein		S:COG1090	247156.1.peg.4800	Dormancy and Sporulation null Persister_Cells Cell division inhibitor	K07071		5:801:100442	13:2313:63908	4:3118:3187013	162:8575:189951	28:2295:14683	4:2971:403154
N34_00802	5	101859..102113		hypothetical protein		S:ENOG4111WXD			K07002		5:802:101859
N34_00803	5	c(102114..103736)		Putative acyl-CoA dehydrogenase AidB	Cytoplasm; DNA-binding; FAD; Flavoprotein; Oxidoreductase; Stress response.	I:COG1960	663886.3.peg.4303	Clustering-based subsystems null CBSS-83332.1.peg.3803 Probable acyl-CoA dehydrogenase fadE35 (EC 1.3.99.-)	K09456	Part of the adaptive DNA-repair response to alkylating agents. Could prevent alkylation damage by protecting DNA and destroying alkylating agents that have yet to reach their DNA target. Binds to double-stranded DNA with a preference for a DNA region that includes its own promoter. Shows weak isovaleryl-CoA dehydrogenase activity in vitro; Belongs to the acyl-CoA dehydrogenase family.	5:803:102114	9:1258:332784	4:3116:3184174	162:8574:188239	51:4575:84624	4:2969:400472
N34_00804	5	c(103746..104402)		hypothetical protein		K:ENOG4111TGV			K13770		5:804:103746	9:1259:334416	4:3115:3183566	162:8573:187555	51:4574:83940	4:2968:399866
N34_00805	5	104527..105294	paaF,echA	Enoyl-CoA hydratase	Fatty acid metabolism; Lipid metabolism; Lyase.	I:COG1024	246197.19.peg.1796	Carbohydrates Fermentation Butanol_Biosynthesis Enoyl-CoA hydratase (EC 4.2.1.17)	K01692	Could possibly oxidize fatty acids using specific components; Belongs to the enoyl-CoA hydratase/isomerase family.; KEGG: pre:PCA10_47470 enoyl-CoA hydratase	5:805:104527	9:1260:335213	4:3114:3182574	162:8572:186687	51:4573:82911	4:2967:398930
N34_00806	5	105407..106678		hypothetical protein		S:ENOG4111Y00					5:806:105407	9:1261:336028	4:3113:3181036	162:8571:185377	51:4572:81371	4:2966:397683
N34_00807	5	c(106879..107556)		hypothetical protein		S:COG3467			K07005		5:807:106879	9:1262:337296	4:3110:3179281	162:8570:184678	51:4571:80192	4:2964:396545
N34_00808	5	107646..109049		HTH-type transcriptional regulator TauR	Activator; Aminotransferase; DNA-binding; Pyridoxal phosphate; Transcription; Transcription regulation; Transferase.	K:COG1167	485913.3.peg.6486	Amino Acids and Derivatives Lysine, threonine, methionine, and cysteine Threonine_and_Homoserine_Biosynthesis Aspartate aminotransferase (EC 2.6.1.1)	K00375	Transcriptional activator, which is essential for taurine-dependent expression of the tpa-tauR-xsc operon. Acts by binding to direct repeats in the promoter region; In the C-terminal sectio; belongs to the class-I pyridoxal-phosphate-dependent aminotransferase family; Contains 1 HTH gntR-type DNA-binding domain.	5:808:107646	9:1263:338003	4:3109:3177837	162:8569:183238	51:4570:78751	4:2963:395064
N34_00809	5	109059..109304		uncharacterized protein		S:ENOG411235R					5:809:109059	9:1264:339406	4:3108:3177254	162:8551:164541	51:4560:67212	4:2960:393452
N34_00810	5	109321..110859	pnbA	Para-nitrobenzyl esterase	Hydrolase; Phosphoprotein; Serine esterase.	I:COG2272	196164.1.peg.1197	Carbohydrates Polysaccharides Alpha-Amylase_locus_in_Streptocococcus putative esterase	K03929	Catalyzes hydrolysis of several beta-lactam antibiotic PNB esters to the corresponding free acid and PNB alcohol. Belongs to the type-B carboxylesterase/lipase family.; KEGG: rey:O5Y_20880 para-nitrobenzyl esterase; Carboxylic ester hydrolases	5:810:109321	9:1265:339852	4:3107:3175728	162:8550:163024	51:4559:65695	4:2959:391933
N34_00811	5	c(110862..111449)		hypothetical protein		K:ENOG4111GSW					5:811:110862	9:1266:341356	3:54:20209	162:8549:162432	51:4558:65097	10:5954:87696
N34_00812	5	111530..112366		hypothetical protein		Q:COG0500					5:812:111530	9:1267:342112	3:55:20885	162:8548:161495	51:4557:64166	10:5955:88337
N34_00813	5	c(112368..113234)	mutM,fpg	DNA-formamidopyrimidine glycosylase	DNA damage; DNA repair; DNA-binding; Glycosidase; Hydrolase; Lyase; Metal-binding; Multifunctional enzyme; Zinc; Zinc-finger.	L:COG0266	266940.5.peg.182	DNA Metabolism DNA repair DNA_Repair_Base_Excision Formamidopyrimidine-DNA glycosylase (EC 3.2.2.23)	K10563	Involved in base excision repair of DNA damaged by oxidation or by mutagenic agents. Acts as DNA glycosylase that recognizes and removes damaged bases. Has a preference for oxidized purines, such as 7,8-dihydro-8-oxoguanine (8-oxoG). Has AP (apurinic/apyrimidinic) lyase activity and introduces nicks in the DNA strand. Cleaves the DNA backbone by beta-delta elimination to generate a single-strand …	5:813:112368	9:1269:344187	4:3106:3174461	162:8546:159511	51:4554:61839	4:2958:390939
N34_00814	5	c(113319..114140)	cobF	Precorrin-6A synthase (deacetylating)	Cobalamin biosynthesis; Methyltransferase; S-adenosyl-L-methionine; Transferase.	H:COG2243	164756.6.peg.4134	Cofactors, Vitamins, Prosthetic Groups, Pigments Tetrapyrroles Coenzyme_B12_biosynthesis Precorrin-6A synthase (EC 2.1.1.152)	K02228	KEGG: aak:AA2016_0188 precorrin-6A synthase	5:814:113319	9:1270:345349	4:3104:3172069	162:8545:158705	51:4553:60885	4:2956:389226
N34_00815	5	114193..115014	thyA,TYMS	Thymidylate synthase	Cytoplasm; Methyltransferase; Nucleotide biosynthesis; Transferase.	F:COG0207	266940.5.peg.4614	Cofactors, Vitamins, Prosthetic Groups, Pigments Folate and pterines Folate_Biosynthesis Thymidylate synthase (EC 2.1.1.45)	K00560	Provides the sole de novo source of dTMP for DNA biosynthesis; Belongs to the thymidylate synthase family. Bacterial- type ThyA subfamily.; KEGG: ntp:CRH09_35715 thymidylate synthase	5:815:114193	9:1271:346220	4:3103:3171194	162:8543:157012	51:4552:59859	4:2955:388405
N34_00816	5	115011..115508	DHFR,folA	Dihydrofolate reductase	NADP; One-carbon metabolism; Oxidoreductase.	H:COG0262	553204.6.peg.449	Cofactors, Vitamins, Prosthetic Groups, Pigments Folate and pterines Folate_Biosynthesis Dihydrofolate reductase (EC 1.5.1.3)	K00287	Key enzyme in folate metabolism. Catalyzes an essential reaction for de novo glycine and purine synthesis, and for DNA precursor synthesis (By similarity); Belongs to the dihydrofolate reductase family; Contains 1 DHFR (dihydrofolate reductase) domain.; KEGG: raj:RA11412_2643 dihydrofolate reductase	5:816:115011	9:1272:347062	4:3102:3170671	162:8542:156524	51:4551:59377	4:2954:387929
N34_00817	5	115649..115975		hypothetical protein		S:COG1917					5:817:115649	9:1273:347675	4:3101:3170136	162:8541:156076	51:4550:58943	4:2953:387483
N34_00818	5	116039..117049	yfeX	Probable deferrochelatase/peroxidase YfeX	Cytoplasm; Heme; Iron; Metal-binding; Oxidoreductase; Peroxidase.	P:COG2837	457425.4.peg.2301	Amino Acids and Derivatives Lysine, threonine, methionine, and cysteine Threonine_and_Homoserine_Biosynthesis Aspartate aminotransferase (EC 2.6.1.1)	K07223	Involved in the recovery of exogenous heme iron. Extracts iron from heme while preserving the tetrapyrrol ring intact; Belongs to the DyP-type peroxidase family.; KEGG: mabb:MASS_4422 porphyrinogen peroxidase; Peroxidases	5:818:116039	9:1274:348058	4:3100:3168995	162:8540:155001	51:4549:57867	4:2952:386400
N34_00819	5	117054..117854		Linocin-M18	Antibiotic; Antimicrobial; Bacteriocin; Hydrolase; Protease; Secreted.	S:COG1659				Bacteriocin that has antimicrobial activity against a wide range of Gram-positive bacteria, including L.monocytogenes, B.cereus and S.aureus. May have a protease activity. Belongs to the peptidase U56 family.	5:819:117054	9:1275:349136	4:3099:3168133	162:8539:154139	51:4548:57005	4:2951:385603
N34_00820	5	117925..118461		hypothetical protein							5:820:117925	9:1276:350010	4:3097:3164613	162:8538:153511	51:4547:56286	4:2950:385008
N34_00821	5	118488..118886	ppnN	hypothetical protein		L:COG0494	673519.3.peg.665	Nucleosides and Nucleotides Detoxification Nudix_proteins_(nucleoside_triphosphate_hydrolases) Nudix hydrolase family protein PA3470	K06966	KEGG: stri:C7M71_029225 pyrimidine/purine-5'-nucleotide nucleosidase; Pyrimidine-5'-nucleotide nucleosidase	5:821:118488	9:1277:350562	4:3090:3158778	162:8537:153087	51:4546:55862	4:2949:384594
N34_00822	5	c(118890..119741)	mer	5,10-methylenetetrahydromethanopterin reductase		S:ENOG410Z5ZJ	419665.8.peg.783	Carbohydrates One-carbon Metabolism Methanogenesis F420-dependent N(5),N(10)-methylenetetrahydromethanopterin reductase (EC 1.5.99.11)	K00320	To M.tuberculosis Rv2161c and Rv3079c.; KEGG: mig:Metig_1293 5,10-methylenetetrahydromethanopterin reductase	5:822:118890	53:6057:184613	4:1860:1795362	134:6892:927769	153:9388:9418	5:3552:275323
N34_00823	5	119902..120264		HTH-type transcriptional regulator HmrR	Activator; Copper; Cytoplasm; DNA-binding; Repressor; Transcription; Transcription regulation.	K:COG0789	312284.3.peg.1288	Virulence, Disease and Defense Resistance to antibiotics and toxic compounds Cobalt-zinc-cadmium_resistance Transcriptional regulator, MerR family	K13639	Regulates the transcription of actP. It detects cytoplasmic copper stress and activates transcription in response to increasing copper concentrations. In the absence of copper, it negatively regulates the transcription of actP; Contains 1 HTH merR-type DNA-binding domain.	5:823:119902	35:4745:68956	4:4852:5170651	162:8536:152622	27:2192:57693	11:6332:103748
N34_00824	5	c(120272..121972)		Uncharacterized MFS-type transporter YfiU	Cell membrane; Membrane; Transmembrane; Transmembrane helix; Transport.	P:ENOG410XNN3	561231.5.peg.1763	Virulence, Disease and Defense Resistance to antibiotics and toxic compounds Copper_homeostasis Multidrug resistance transporter, Bcr/CflA family	K07552	Belongs to the major facilitator superfamily. TCR/Tet family.	5:824:120272	9:1278:351022	4:3089:3156681	162:8535:150821	51:4545:53927	8:5075:165874
N34_00825	5	c(122337..129479)	bacC	Bacitracin synthase	Antibiotic biosynthesis; Isomerase; Ligase; Multifunctional enzyme; Phosphopantetheine; Phosphoprotein; Repeat.	Q:COG1020	316055.16.peg.487	Cofactors, Vitamins, Prosthetic Groups, Pigments Biotin Biotin_biosynthesis Long-chain-fatty-acid--CoA ligase (EC 6.2.1.3)	K00666	Activates five amino acids, incorporates two D-amino acids, releases and cyclizes the mature bacitracin. Belongs to the ATP-dependent AMP-binding enzyme family; Contains 5 acyl carrier domains.; KEGG: hlc:CHINAEXTREME07350 fatty-acyl-CoA synthase; Acid--thiol ligases	5:825:122337	9:1281:354570	4:1311:1198195	162:8532:99248	51:4542:2288	4:2934:326034		the gene name was ACSF2
N34_00826	6	1134..1838		hypothetical protein							6:826:1134
N34_00827	6	c(1753..7953)		Erythronolide synthase, modules 3 and	Acyltransferase; Antibiotic biosynthesis; Multifunctional enzyme; NADP; Phosphopantetheine; Phosphoprotein; Repeat; Transferase.	Q:COG3321	455632.4.peg.6231	Fatty Acids, Lipids, and Isoprenoids Fatty acids Fatty_Acid_Biosynthesis_FASII Malonyl CoA-acyl carrier protein transacylase (EC 2.3.1.39)	K19205	Contains 2 acyl carrier domains.	6:827:1753	50:5686:2	4:3936:4117401	4:643:3	122:8729:1183	16:7663:124644
N34_00828	6	c(8240..9523)		Uncharacterized MFS-type transporter YvkA	Cell membrane; Membrane; Transmembrane; Transmembrane helix; Transport.	P:ENOG410XNN3	316056.14.peg.1145	Carbohydrates Monosaccharides D-Galacturonate_and_D-Glucuronate_Utilization Hexuronate transporter	K03446	Belongs to the major facilitator superfamily. TCR/Tet family.	6:828:8240	19:2895:53764	4:3937:4128797	149:8108:89494	12:1305:16152	9:5453:90725
N34_00829	6	9995..10309		hypothetical protein							6:829:9995
N34_00830	6	10572..11063		hypothetical protein		L:COG3464					6:830:10572	87:8068:8526	4:1066:864853		183:9596:244
N34_00831	6	c(10991..11236)		hypothetical protein							6:831:10991				21:1930:100
N34_00832	6	11371..11688		Terpredoxin	2Fe-2S; Electron transport; Iron; Iron-sulfur; Metal-binding; Transport.	C:COG0633	430066.3.peg.2253	Respiration null Soluble_cytochromes_and_functionally_related_electron_carriers Ferredoxin, 2Fe-2S	K04755	The oxidation of alpha-terpineol by cytochrome p450-TERP requires the participation of a flavoprotein, terpredoxin reductase, and an iron-sulfur protein, terpredoxin, to mediate the transfer of electrons from NADH to P450 for oxygen activation. Belongs to the adrenodoxin/putidaredoxin family; Contains 1 2Fe-2S ferredoxin-type domain.	6:832:11371	59:6292:229	4:3757:3868099	6:1040:72805	1:95:104185
N34_00833	6	11691..11804		hypothetical protein							6:833:11691
N34_00834	6	11898..12896		Uncharacterized HTH-type transcriptional regulator YneJ	DNA-binding; Transcription; Transcription regulation.	K:ENOG410YEH0	326442.4.peg.824	Regulation and Cell signaling null DNA-binding_regulatory_proteins,_strays Hydrogen peroxide-inducible genes activator	K09681	Contains 1 HTH lysR-type DNA-binding domain.	6:834:11898	5:250:56279	4:952:726983	99:3069:216701	76:6354:1700	2:1337:283860
N34_00835	6	13115..14716	betA,CHDH	Choline dehydrogenase	FAD; Flavoprotein; Oxidoreductase; Secreted; Selenocysteine; Signal.	E:COG2303	391593.3.peg.1959	Stress Response Osmotic stress Choline_and_Betaine_Uptake_and_Betaine_Biosynthesis Choline dehydrogenase (EC 1.1.99.1)	K00108	Essential for cuticular modification during development. Belongs to the GMC oxidoreductase family.; KEGG: gho:AL542_13965 choline dehydrogenase	6:835:13115	33:4521:183901	4:1870:1807183	11:1672:63776	150:9348:9785	1:676:701541
N34_00836	6	14813..16114	CYP158A2	Biflaviolin synthase	Cytoplasm; Heme; Iron; Metal-binding; Monooxygenase; Oxidoreductase.	Q:COG2124	227882.1.peg.7132	Nitrogen Metabolism null Nitric_oxide_synthase putative cytochrome P450 hydroxylase	K13074	Catalyzes the hydroxylation of alpha-terpineol. Belongs to the cytochrome P450 family.; KEGG: sma:SAVERM_7130 biflaviolin synthase	6:836:14813	107:8482:22	4:3894:4050394	6:1041:73356	1:96:104731	1:965:982583
N34_00837	6	16118..17602	hcaD	Ferredoxin--NAD(+) reductase	Aromatic hydrocarbons catabolism; FAD; Flavoprotein; NAD; Oxidoreductase.	S:COG0446	266940.5.peg.2611	Respiration Electron accepting reactions Anaerobic_respiratory_reductases Ferredoxin reductase	K00529	Part of the multicomponent anthranilate dioxygenase, that converts anthranilate to catechol. Probably transfers electrons from ferredoxin (AndAb) to NADH; Belongs to the FAD-dependent oxidoreductase family.; KEGG: xcv:XCV2179 3-phenylpropionate/trans-cinnamate dioxygenase ferredoxin reductase component	6:837:16118	107:8483:1325	4:4206:4474513	6:1042:74693	1:97:106059	9:5489:126689
N34_00838	6	18017..18517	mch,mcd	2-methylfumaryl-CoA hydratase	Lyase.	I:COG2030	320374.4.peg.1553	Clustering-based subsystems Fatty acid metabolic cluster CBSS-246196.1.peg.364 Acyl dehydratase	K14449	Involved in the methylaspartate cycle. Catalyzes the reversible hydration of mesaconyl-CoA (methylfumaryl-CoA) to yield beta-methylmalyl-CoA ((2R,3S)-beta-methylmalyl-CoA); Belongs to the enoyl-CoA hydratase/isomerase family; Contains 1 MaoC-like domain.; KEGG: tsm:ASU32_19295 2-methylfumaryl-CoA hydratase	6:838:18017	60:6442:20891	4:3044:3059770	5:877:101703	106:8130:19561	4:2907:302318
N34_00839	6	18582..19085	mch,mcd	2-methylfumaryl-CoA hydratase		I:COG2030	443255.8.peg.3301	Carbohydrates Central carbohydrate metabolism Ethylmalonyl-CoA_pathway_of_C2_assimilation Mesaconyl-CoA hydratase	K14449	KEGG: abu:Abu_1926 2-methylfumaryl-CoA hydratase	6:839:18582	59:6295:2833
N34_00840	6	19132..20052	citE	Citryl-CoA lyase	Lyase; Magnesium; Manganese; Metal-binding.	G:COG2301	457427.3.peg.1297	Carbohydrates Central carbohydrate metabolism Ethylmalonyl-CoA_pathway_of_C2_assimilation L-malyl-CoA/beta-methylmalyl-CoA lyase (EC 4.1.3.-), actinobacterial type	K01644	Involved in the ethylmalonyl-CoA pathway for acetate assimilation. Catalyzes the reversible condensation of glyoxylate and acetyl-CoA to L-malyl-CoA and the reversible condensation of glyoxylate and propionyl-CoA to beta-methylmalyl-CoA; Belongs to the HpcH/HpaI aldolase family.; KEGG: tsm:ASU32_19290 citrate lyase subunit beta / citryl-CoA lyase	6:840:19132	11:1630:6926	4:730:511911	114:4408:179543	82:6751:80779	1:117:107599
N34_00841	6	20107..20838	fabG	3-oxoacyl-[acyl-carrier-protein] reductase	Antibiotic biosynthesis; NAD; Oxidoreductase.	S:ENOG410XNW1	196162.6.peg.2030	Clustering-based subsystems Fatty acid metabolic cluster CBSS-246196.1.peg.364 3-oxoacyl-[acyl-carrier protein] reductase (EC 1.1.1.100)	K00059	Catalyzes the oxidation of 1-deoxy-11-beta- hydroxypentalenic acid to 1-deoxy-11-oxopentalenic acid in the biosynthesis of pentalenolactone antibiotic; Belongs to the short-chain dehydrogenases/reductases (SDR) family.; KEGG: mvq:MYVA_0926 3-oxoacyl-(acyl-carrier protein) reductase	6:841:20107	94:8280:10759	4:452:196656	26:2442:4640	102:7963:9194	11:6276:39519
N34_00842	6	20945..22099	atoB	Acetyl-CoA C-acetyltransferase	Acyltransferase; Cytoplasm; PHB biosynthesis; Transferase.	I:COG0183	237727.3.peg.2856	Fatty Acids, Lipids, and Isoprenoids Isoprenoids Isoprenoid_Biosynthesis Acetyl-CoA acetyltransferase (EC 2.3.1.9)	K00626	Belongs to the thiolase family.; KEGG: bfn:OI25_7413 acetyl-CoA C-acetyltransferase	6:842:20945	12:1853:113658	4:5557:5967489	8:1357:118768	1:314:337136	11:6355:128543
N34_00843	6	22464..24317	chnB	Cyclohexanone monooxygenase	Antibiotic biosynthesis; FAD; Flavoprotein; Monooxygenase; NADP; Oxidoreductase.	P:COG2072			K03379	Catalyzes the flavin-dependent Baeyer-Villiger oxidation of 1-deoxy-11-oxopentalenic acid to pentalenolactone D in the biosynthesis of pentalenolactone antibiotic; Belongs to the FAD-binding monooxygenase family.; KEGG: pseh:XF36_18620 cyclohexanone monooxygenase	6:843:22464	12:1826:87362	4:5566:5980934	128:5098:2003	102:7996:41047	1:141:128776
N34_00844	6	24594..25229		hypothetical protein		K:ENOG41124TT	314275.5.peg.2822	Stress Response Osmotic stress Choline_and_Betaine_Uptake_and_Betaine_Biosynthesis HTH-type transcriptional regulator BetI	K03577		6:844:24594	9:1096:145714	4:3278:3357898	162:8744:370254	48:4343:122991
N34_00845	6	25231..26763	narX	Histidine kinase		T:ENOG410XNMH	404589.4.peg.2880	Nitrogen Metabolism null Nitrate_and_nitrite_ammonification Nitrate/nitrite sensor protein (EC 2.7.3.-)	K07673	KEGG: jal:BZG29_07490 two-component system, NarL family, nitrate/nitrite sensor histidine kinase NarX	6:845:25231
N34_00846	6	26775..27422		Transcriptional regulatory protein LiaR	Activator; Cytoplasm; DNA-binding; Phosphoprotein; Transcription; Transcription regulation; Two-component regulatory system.	T:COG2197	562970.4.peg.2048	Nitrogen Metabolism null Nitrate_and_nitrite_ammonification Nitrate/nitrite response regulator protein	K07684	Member of the two-component regulatory system LiaS/LiaR probably involved in response to a subset of cell wall-active antibiotics that interfere with the lipid II cycle in the cytoplasmic membrane (bacitracin, nisin, ramoplanin and vancomycin). Seems also involved in response to cationic antimicrobial peptides and secretion stress. LiaR regulates the transcription of the liaIHGFSR operon; Contain…	6:846:26775	13:2259:12830	4:7810:8530162	134:6264:277105	15:1839:75214	1:866:878782
N34_00847	6	27606..28802	AMACR,mcr	Alpha-methylacyl-CoA racemase	Acetylation; Alternative splicing; Disease mutation; Glutaricaciduria; Mitochondrion; Transferase; Transit peptide.	C:COG1804	467661.3.peg.3198	Sulfur Metabolism null Release_of_Dimethyl_Sulfide_(DMS)_from_Dimethylsulfoniopropionate_(DMSP) Dimethylsulfoniopropionate (DMSP) acyl CoA transferase DddD	K01796	Catalyzes the succinyl-CoA-dependent conversion of glutarate to glutaryl-CoA. Can use different dicarboxylic acids as CoA acceptors, the preferred ones are glutarate, succinate, adipate, and 3-hydroxymethylglutarate; Belongs to the CaiB/BaiF CoA-transferase family.; KEGG: abo:ABO_1529 alpha-methylacyl-CoA racemase	6:847:27606	15:2351:20789	4:3963:4162845	29:2520:1937	64:5607:1661	1:640:662173
N34_00848	6	28802..29731	mlhB,chnC	Monoterpene epsilon-lactone hydrolase	Antibiotic biosynthesis; Hydrolase.	I:COG0657	536229.4.peg.69	Carbohydrates Polysaccharides Alpha-Amylase_locus_in_Streptocococcus putative esterase	K14731	This protein removes the N-acetyl group from bialaphos as one of the final steps of the bialaphos biosynthetic pathway. Belongs to the 'GDXG' lipolytic enzyme family.; KEGG: span:AWL63_23800 epsilon-lactone hydrolase	6:848:28802	4:151:32989	4:714:493846	7:1209:102760	52:4647:28310	1:143:131162
N34_00849	6	29788..31023	DCAA	Acyl-CoA dehydrogenase	FAD; Fatty acid metabolism; Flavoprotein; Lipid degradation; Lipid metabolism; Oxidoreductase.	I:COG1960	366602.8.peg.788	Amino Acids and Derivatives Branched-chain amino acids Isoleucine_degradation Acyl-CoA dehydrogenase, short-chain specific (EC 1.3.99.2)	K06446	Involved in the degradation of long-chain fatty acids. Belongs to the acyl-CoA dehydrogenase family.; KEGG: cak:Caul_0413 acyl-CoA dehydrogenase; With other acceptors	6:849:29788	67:7115:40072	4:6884:7471901	135:7151:271388	64:5628:22880	4:2906:301161
N34_00850	6	31069..31860	bdh	3-hydroxybutyrate dehydrogenase	Acetylation; NADP; Oxidoreductase; Peroxisome.	S:COG1028	234621.6.peg.841	Clustering-based subsystems Fatty acid metabolic cluster CBSS-246196.1.peg.364 3-oxoacyl-[acyl-carrier protein] reductase (EC 1.1.1.100)	K00019	Has apparently no steroid dehydrogenase activity; Belongs to the short-chain dehydrogenases/reductases (SDR) family; Contains 1 SCP2 domain.; KEGG: arr:ARUE_c03640 3-hydroxybutyrate dehydrogenase	6:850:31069	54:6078:41342	4:3824:3981494	107:3775:311903	70:5979:7451	5:3622:349077
N34_00851	6	c(31872..33224)	prpD	2-methylcitrate dehydratase		S:COG2079	312284.3.peg.1486	Carbohydrates Organic acids Propionate-CoA_to_Succinate_Module 2-methylcitrate dehydratase (EC 4.2.1.79)	K01720	Belongs to the PrpD family.; KEGG: bfz:BAU07_11015 2-methylcitrate dehydratase	6:851:31872	15:2349:18249	4:4629:4925877	8:1329:92532	37:3186:23254	15:7552:207537
N34_00852	6	c(33221..34165)	citE	Citryl-CoA lyase	Cytoplasm; Lyase; Magnesium; Metal-binding.	G:COG2301	479435.4.peg.738	Carbohydrates Central carbohydrate metabolism Ethylmalonyl-CoA_pathway_of_C2_assimilation L-malyl-CoA/beta-methylmalyl-CoA lyase (EC 4.1.3.-), actinobacterial type	K01644	Represents a citryl-ACP lyase; Belongs to the HpcH/HpaI aldolase family. Citrate lyase beta subunit subfamily.; KEGG: mlo:mlr4422 citrate lyase subunit beta / citryl-CoA lyase	6:852:33221	28:3926:143770	4:730:511911	114:4408:179543	29:2477:91681	1:117:107599
N34_00853	6	34516..35016	ich-Y	Itaconyl-CoA hydratase	Lyase.	I:COG2030	386656.9.peg.1674	Clustering-based subsystems Fatty acid metabolic cluster CBSS-246196.1.peg.364 Acyl dehydratase	K18290	Involved in the methylaspartate cycle. Catalyzes the reversible hydration of mesaconyl-CoA (methylfumaryl-CoA) to yield beta-methylmalyl-CoA ((2R,3S)-beta-methylmalyl-CoA); Belongs to the enoyl-CoA hydratase/isomerase family; Contains 1 MaoC-like domain.; KEGG: ype:YPO1927 itaconyl-CoA hydratase	6:853:34516	60:6442:20891	4:3044:3059770	5:877:101703	106:8130:19561	4:2907:302318
N34_00854	6	35013..35516	mch,mcd	2-methylfumaryl-CoA hydratase		I:COG2030	228405.5.peg.3381	Carbohydrates Central carbohydrate metabolism Ethylmalonyl-CoA_pathway_of_C2_assimilation Mesaconyl-CoA hydratase	K14449	KEGG: abu:Abu_1926 2-methylfumaryl-CoA hydratase	6:854:35013	59:6295:2833			1:78:83962
N34_00855	6	35552..36472	citE	Citryl-CoA lyase	Lyase; Magnesium; Manganese; Metal-binding.	G:COG2301	246196.1.peg.5052	Carbohydrates One-carbon Metabolism Serine-glyoxylate_cycle Malyl-CoA lyase (EC 4.1.3.24)	K01644	Involved in the ethylmalonyl-CoA pathway for acetate assimilation. Catalyzes the reversible condensation of glyoxylate and acetyl-CoA to L-malyl-CoA and the reversible condensation of glyoxylate and propionyl-CoA to beta-methylmalyl-CoA; Belongs to the HpcH/HpaI aldolase family.; KEGG: ais:BUW96_06280 citrate lyase subunit beta / citryl-CoA lyase	6:855:35552	11:1630:6926	4:730:511911	114:4408:179543	82:6751:80779	1:117:107599
N34_00856	6	36542..38341	ACADS,bcd	Short-chain acyl-CoA dehydrogenase	Acetylation; FAD; Flavoprotein; Oxidoreductase.	I:COG1960	526227.6.peg.1848	Amino Acids and Derivatives Branched-chain amino acids Isoleucine_degradation Acyl-CoA dehydrogenase, short-chain specific (EC 1.3.99.2)	K00248	Acyl-CoA dehydrogenase only active with R- and S-2- methyl-C15-CoA; Belongs to the acyl-CoA dehydrogenase family.; KEGG: gps:C427_1949 butyryl-CoA dehydrogenase	6:856:36542	94:8279:8934	4:1494:1405714	162:8462:23527	57:5067:23542	14:7213:107807
N34_00857	6	38570..39733		Acyl-CoA dehydrogenase family member	Acetylation; Alternative splicing; FAD; Flavoprotein; Oxidoreductase; Polymorphism.	S:ENOG410XZJQ			K11729	Acyl-CoA dehydrogenase only active with R- and S-2- methyl-C15-CoA; Belongs to the acyl-CoA dehydrogenase family.	6:857:38570	59:6341:52613	4:4485:4762481	6:1027:58313	1:48:52411	9:5839:477178
N34_00858	6	39730..40284		hypothetical protein							6:858:39730
N34_00859	6	40281..41294		hypothetical protein		S:ENOG4111I6S					6:859:40281			7:1163:55492
N34_00860	6	41391..42833	gabD	Succinate-semialdehyde dehydrogenase (NAD(P)(+))	Alternative splicing; Chloroplast; NAD; Oxidoreductase; Plastid; Transit peptide.	C:COG1012	481448.7.peg.1906	Carbohydrates Central carbohydrate metabolism Methylglyoxal_Metabolism Aldehyde dehydrogenase (EC 1.2.1.3)	K00135	Belongs to the aldehyde dehydrogenase family.; KEGG: bfm:BP422_20685 succinate-semialdehyde dehydrogenase / glutarate-semialdehyde dehydrogenase	6:860:41391	107:8485:3737	4:6945:7538678	6:1019:50025	1:99:108477	3:2578:706724
N34_00861	6	42956..44320		hypothetical protein		S:ENOG4111G45					6:861:42956
N34_00862	6	c(44361..45356)		hypothetical protein		S:ENOG4111I6S					6:862:44361	59:6334:46321		6:1026:57319
N34_00863	6	c(45353..45913)		hypothetical protein							6:863:45353	59:6340:52071		6:1028:59554	1:47:51905
N34_00864	6	c(45913..47175)		Acyl-CoA dehydrogenase family member	Acetylation; Alternative splicing; FAD; Flavoprotein; Oxidoreductase; Polymorphism.	S:COG3173			K11729	Acyl-CoA dehydrogenase only active with R- and S-2- methyl-C15-CoA; Belongs to the acyl-CoA dehydrogenase family.	6:864:45913	59:6341:52613		6:1027:58313	1:48:52411
N34_00865	6	c(47207..47842)	PGAM,gpmA	Phosphoglycerate mutase (2,3-diphosphoglycerate-dependent)		G:COG0406	395495.5.peg.3717	Cofactors, Vitamins, Prosthetic Groups, Pigments Tetrapyrroles Cobalamin_synthesis Alpha-ribazole-5'-phosphate phosphatase (EC 3.1.3.73)	K01834	KEGG: mph:MLP_17010 2,3-bisphosphoglycerate-dependent phosphoglycerate mutase	6:865:47207	5:517:350060	4:2189:2136792	173:9679:102790	4:624:3668	13:7020:160844
N34_00866	6	c(47842..48609)	lra5	2-dehydro-3-deoxy-L-rhamnonate dehydrogenase (NAD(+))	Oxidoreductase.	I:ENOG410XQH3	266779.9.peg.999	Clustering-based subsystems Fatty acid metabolic cluster CBSS-246196.1.peg.364 3-oxoacyl-[acyl-carrier protein] reductase (EC 1.1.1.100)	K21883	Belongs to the short-chain dehydrogenases/reductases (SDR) family.; KEGG: gai:IMCC3135_16660 2-dehydro-3-deoxy-L-rhamnonate dehydrogenase (NAD+)	6:866:47842	12:1833:95658	4:5632:6046678	128:5452:382073	102:7988:33302	16:7677:156093
N34_00867	6	c(48564..50003)	narX	Histidine kinase	ATP-binding; Cytoplasm; Hydrolase; Kinase; Nucleotide-binding; Phosphoprotein; Protein phosphatase; Transferase; Two-component regulatory system.	T:COG4585	365044.20.peg.4664	Nitrogen Metabolism null Nitrate_and_nitrite_ammonification Nitrate/nitrite sensor protein (EC 2.7.3.-)	K07673	Member of the two-component regulatory system DegS/DegU, which plays an important role in the transition growth phase. Acts as both a protein kinase that undergoes autophosphorylation and subsequently transfers the phosphate to DegU, and a protein phosphatase that dephosphorylates phospho-DegU (By similarity); Contains 1 histidine kinase domain.; KEGG: bgf:BC1003_4840 two-component system, NarL f…	6:867:48564
N34_00868	6	c(50421..51566)		Pimeloyl-CoA dehydrogenase	FAD; Fatty acid metabolism; Flavoprotein; Lipid degradation; Lipid metabolism; Oxidoreductase.	I:COG1960	699218.3.peg.1451	Carbohydrates Fermentation Butanol_Biosynthesis Butyryl-CoA dehydrogenase (EC 1.3.99.2)	K04118	Involved in the degradation of long-chain fatty acids. Belongs to the acyl-CoA dehydrogenase family.; KEGG: eba:ebA5669 pimeloyl-CoA dehydrogenase	6:868:50421	38:5131:24561	4:6996:7594831	107:3661:179557	31:2677:67167	14:7115:11293
N34_00869	6	c(51590..53215)		Linear gramicidin synthase subunit B	Antibiotic biosynthesis; Isomerase; Ligase; Multifunctional enzyme; Phosphopantetheine; Phosphoprotein; Repeat.	Q:COG1020	243243.7.peg.2548	Cofactors, Vitamins, Prosthetic Groups, Pigments Biotin Biotin_biosynthesis Long-chain-fatty-acid--CoA ligase (EC 6.2.1.3)	K15668	Activates the 3rd to 6th amino acids (Ala, D-Leu, Ala and D-Val) in linear gramicidin and catalyzes the formation of the peptide bond between them. This enzyme is also responsible for the epimerization of the 4th (D-Leu) and the 6th (D-Val) amino acids. Belongs to the ATP-dependent AMP-binding enzyme family; Contains 4 acyl carrier domains.	6:869:51590	17:2752:253883	4:4279:4554855	129:5756:159145	141:9175:5290	11:6301:70636
N34_00870	6	c(53212..54081)		hypothetical protein		L:COG0494					6:870:53212	14:2322:200	3:185:158617	121:4770:161860	28:2286:4445	1:740:760322
N34_00871	6	54187..54987	liuC	Methylglutaconyl-CoA hydratase	Lyase.	I:COG1024	402882.10.peg.4026	Carbohydrates Fermentation Butanol_Biosynthesis Enoyl-CoA hydratase (EC 4.2.1.17)	K13766	Catalyzes the hydration of the acyl-CoA thioester of ferulic acid and the subsequent retro-aldol cleavage of the hydrated intermediate to yield vanillin (4-hydroxy-3-methoxy- benzaldehyde); Belongs to the enoyl-CoA hydratase/isomerase family.; KEGG: jaz:YQ44_27060 methylglutaconyl-CoA hydratase	6:871:54187	12:1854:114820	4:5556:5966657	128:5114:19526	21:1944:12945	2:1509:456721
N34_00872	6	55008..55880		hypothetical protein		K:COG3327			K02616		6:872:55008	59:6321:29400		6:1037:69755	1:92:101144
N34_00873	6	56448..58037	ChuaMOX	(R)-mandelonitrile oxidase	FAD; Flavoprotein; Oxidoreductase; Secreted; Selenocysteine; Signal.	E:COG2303	347834.17.peg.5544	Stress Response Osmotic stress Choline_and_Betaine_Uptake_and_Betaine_Biosynthesis Choline dehydrogenase (EC 1.1.99.1)	K21270	Essential for cuticular modification during development. Belongs to the GMC oxidoreductase family.; KEGG: dme:Dmel_CG9503 (R)-mandelonitrile oxidase	6:873:56448	33:4521:183901	4:939:712639	134:6509:535733	91:7358:14846	1:676:701541
N34_00874	6	58074..58982		hypothetical protein		S:ENOG4111FPM					6:874:58074	73:7527:48802		2:361:79884		9:5455:92927
N34_00875	6	c(59078..59923)	hdhA	7-alpha-hydroxysteroid dehydrogenase	Lipid metabolism; NADP; Oxidoreductase.	S:COG1028	326424.13.peg.4345	Secondary Metabolism Bacterial cytostatics, differentiation factors and antibiotics Clavulanic_acid_biosynthesis clavaldehyde dehydrogenase	K00076	Catalyzes the NADPH-dependent reduction of long chain acyl-CoA (with chain lengths of 14 to 22 carbons) to the corresponding aldehyde; Belongs to the short-chain dehydrogenases/reductases (SDR) family.; KEGG: pput:L483_14070 7-alpha-hydroxysteroid dehydrogenase	6:875:59078	35:4754:83059	4:5358:5754693	11:1611:4	62:5458:52639	13:6949:88529
N34_00876	6	c(60042..60905)		hypothetical protein		S:ENOG4111TMR					6:876:60042
N34_00877	6	c(61031..61960)	moxR	Protein MoxR	ATP-binding; Cytoplasm; Methanol utilization; Nucleotide-binding.	S:COG0714			K03924	May be involved in the regulation of formation of active methanol dehydrogenase. Belongs to the MoxR family.; KEGG: psee:FRP1_14190 MoxR-like ATPase; Acting on acid anhydrides; catalyzing transmembrane movement of substances	6:877:61031
N34_00878	6	c(61957..62454)	hpaC	Flavin reductase (NADH)	Aromatic hydrocarbons catabolism; Monooxygenase; NAD; Oxidoreductase.	S:COG1853	350058.8.peg.4070	Metabolism of Aromatic Compounds null Aromatic_Amin_Catabolism Nitrilotriacetate monooxygenase component B (EC 1.14.13.-)	K00484	Involved in the degradation of para-nitrophenol (4-NP). Catalyzes both the initial hydroxylation of 4-NP to produce 4- nitrocatechol (4-NCA) and the subsequent oxidative release of the nitro group from 4-NCA to produce 2-hydroxy-1,4-benzoquinone. It can also use 4-nitroresorcinol as substrate with a rate of nitrite release similar to that observed with the two physiological substrates, 4-PN and 4…	6:878:61957	69:7172:13783	4:1956:1899940	22:2317:32968	131:8941:17814	5:3441:155462
N34_00879	6	c(62502..63584)	ribBA	3,4-dihydroxy-2-butanone-4-phosphate synthase	GTP-binding; Hydrolase; Lyase; Magnesium; Manganese; Metal-binding; Multifunctional enzyme; Nucleotide-binding; Riboflavin biosynthesis; Zinc.	H:COG0108|H:COG0807	663886.3.peg.2196	Cofactors, Vitamins, Prosthetic Groups, Pigments Riboflavin, FMN, FAD riboflavin_to_FAD 3,4-dihydroxy-2-butanone 4-phosphate synthase	K14652	Catalyzes the conversion of D-ribulose 5-phosphate to formate and 3,4-dihydroxy-2-butanone 4-phosphate; Catalyzes the conversion of GTP to 2,5-diamino-6- ribosylamino-4(3H)-pyrimidinone 5'-phosphate (DARP), formate and pyrophosphate; In the N-terminal sectio; belongs to the DHBP synthase family; In the C-terminal sectio; belongs to the GTP cyclohydrolase II family.; KEGG: mtu:Rv1940 3,4-dihydroxy…	6:879:62502	69:7171:12700	4:6534:7091697	22:2318:33472	87:7091:32432	3:2313:418436
N34_00880	6	c(63647..63997)		hypothetical protein		S:ENOG4111RIM					6:880:63647
N34_00881	6	c(64007..64816)	fabG	3-oxoacyl-[acyl-carrier-protein] reductase	Cytoplasm; NAD; Oxidoreductase.	S:COG1028	471852.6.peg.2100	Clustering-based subsystems Fatty acid metabolic cluster CBSS-246196.1.peg.364 3-oxoacyl-[acyl-carrier protein] reductase (EC 1.1.1.100)	K00059	Dehydrogenase that mediates the formation of 2,5- dihydroxybenzoic acid (2,5-DHBA), a siderophore that shares structural similarities with bacterial enterobactin and associates with LCN2, thereby playing a key role in iron homeostasis and transport. Also acts as a 3-hydroxybutyrate dehydrogenase (By similarity); Belongs to the short-chain dehydrogenases/reductases (SDR) family.; KEGG: app:CAP2UW1…	6:881:64007	11:1664:43420	4:5193:5542940	6:1073:118448	34:2856:81522	1:19:14871
N34_00882	6	c(64891..65145)		hypothetical protein							6:882:64891
N34_00883	6	c(65169..66008)	fabG	3-oxoacyl-[acyl-carrier-protein] reductase	NAD; Oxidoreductase.	S:ENOG410YE55	471852.6.peg.2100	Clustering-based subsystems Fatty acid metabolic cluster CBSS-246196.1.peg.364 3-oxoacyl-[acyl-carrier protein] reductase (EC 1.1.1.100)	K00059	Belongs to the short-chain dehydrogenases/reductases (SDR) family.; KEGG: vni:VIBNI_A2586 3-oxoacyl-(acyl-carrier protein) reductase	6:883:65169	11:1664:43420	4:5645:6060684	128:5260:183963	34:2856:81522	4:3035:464823
N34_00884	6	c(66023..67201)	limB	Limonene 1,2-monooxygenase	FAD; Flavoprotein; Monooxygenase; NAD; NADP; Oxidoreductase.	S:ENOG410YTFI	350058.8.peg.4073	Clustering-based subsystems Carbohydrates Predicted_mycobacterial_monooxygenase Monooxygenase component A	K14733	Acts on both enantiomers of limonene by their NAD- dependent epoxidation at the 1,2 double bond forming limonene-1,2- epoxide. Belongs to the bacterial luciferase oxidoreductase family.; KEGG: pdx:Psed_5126 limonene 1,2-monooxygenase	6:884:66023	69:7175:16819	4:5578:5995342	22:2315:30971	135:9050:8034	2:1049:5050
N34_00885	6	c(67429..69066)	chnB	Cyclohexanone monooxygenase	FAD; Flavoprotein; Monooxygenase; NADP; Oxidoreductase.	P:COG2072			K03379	Catalyzes a Baeyer-Villiger oxidation reaction, i.e. the insertion of an oxygen atom into a carbon-carbon bond adjacent to a carbonyl, which converts ketones to esters. Is most efficient with phenylacetone as substrate, leading to the formation of benzyl acetate. Can also oxidize other aromatic ketones (benzylacetone, alpha-methylphenylacetone and 4- hydroxyacetophenone), some aliphatic ketones (…	6:885:67429	49:5635:44371	4:4572:4867226	163:9047:322963	53:4776:61031	6:4304:481571
N34_00886	6	c(69091..70614)	betB,gbsA	Betaine-aldehyde dehydrogenase	Cytoplasm; NAD; Oxidoreductase; Pantothenate biosynthesis.	C:COG1012	314265.3.peg.4253	Carbohydrates Central carbohydrate metabolism Methylglyoxal_Metabolism Aldehyde dehydrogenase (EC 1.2.1.3)	K00130	Cytoplasmic aldehyde dehydrogenase involved in ethanol oxidation. Required for pantothenic acid production through the conversion of 3-aminopropanal to beta-alanine, an intermediate in pantothenic acid (vitamin B5) and coenzyme A (CoA) biosynthesis; Belongs to the aldehyde dehydrogenase family.; KEGG: pre:PCA10_08540 betaine-aldehyde dehydrogenase	6:886:69091	37:4978:33258	4:1452:1369281	134:6024:3973	1:394:423609	12:6663:121101
N34_00887	6	c(70662..71642)	aes	Versiconal hemiacetal acetate esterase	Hydrolase.	I:COG0657	247156.8.peg.208	Carbohydrates Polysaccharides Alpha-Amylase_locus_in_Streptocococcus putative esterase	K01066	Catalyzes the conversion of versiconal hemiacetal acetate to versiconal and versiconol acetate to versiconol in the aflatoxin biosynthesis pathway; Belongs to the 'GDXG' lipolytic enzyme family.; KEGG: beo:BEH_14695 acetyl esterase; Carboxylic ester hydrolases	6:887:70662	7:606:36549	4:1111:905754	163:9048:324620	1:478:511247	7:4656:262029
N34_00888	6	c(71743..73707)	K02480	Histidine kinase		T:COG4585			K02480	KEGG: bte:BTH_II2334 two-component system, NarL family, sensor kinase	6:888:71743
N34_00889	6	c(73695..74366)		Transcriptional regulatory protein DevR (DosR)	Activator; Cytoplasm; DNA-binding; Host cytoplasmic vesicle; Phosphoprotein; Transcription; Transcription regulation; Two-component regulatory system.	T:COG2197	548476.3.peg.2486	Iron acquisition and metabolism null Heme,_hemin_uptake_and_utilization_systems_in_GramPositives Hemoglobin-dependent two component system response regulator HrrA	K07684	Member of the two-component regulatory system DevR/DevS (DosR/DosS) involved in onset of the dormancy response; Contains 1 HTH luxR-type DNA-binding domain; Contains 1 response regulatory domain.	6:889:73695	58:6255:91219	4:6737:7311635	150:8214:86888	120:8688:27335	12:6621:58355
N34_00890	6	c(74390..75622)	frc	Formyl-CoA transferase	Transferase.	C:COG1804	439495.5.peg.731	Sulfur Metabolism null Release_of_Dimethyl_Sulfide_(DMS)_from_Dimethylsulfoniopropionate_(DMSP) Dimethylsulfoniopropionate (DMSP) acyl CoA transferase DddD	K07749	Involved in the methylaspartate cycle. Catalyzes the transfer of the CoA moiety from succinyl-CoA to mesaconate to generate mesaconyl-CoA (2-methylfumaryl-CoA) and succinate; Belongs to the CaiB/BaiF CoA-transferase family.; KEGG: bur:Bcep18194_B0150 formyl-CoA transferase	6:890:74390	15:2351:20789	4:667:435288	22:2305:19685	64:5607:1661	1:203:200630
N34_00891	6	75721..76464		hypothetical protein		K:ENOG4111XKS	101510.16.peg.3091	Metabolism of Aromatic Compounds Metabolism of central aromatic intermediates Homogentisate_pathway_of_aromatic_compound_degradation Transcriptional regulator, IclR family			6:891:75721			3:617:167035	55:5006:74368
N34_00892	6	c(76620..77462)	benD-xylL	Uncharacterized oxidoreductase	NAD; Oxidoreductase.	S:COG1028	196162.6.peg.1478	Clustering-based subsystems Fatty acid metabolic cluster CBSS-246196.1.peg.364 3-oxoacyl-[acyl-carrier protein] reductase (EC 1.1.1.100)	K05783	Belongs to the short-chain dehydrogenases/reductases (SDR) family.; KEGG: pdr:H681_11365 dihydroxycyclohexadiene carboxylate dehydrogenase; 1,6-dihydroxycyclohexa-2,4-diene-1-carboxylate dehydrogenase	6:892:76620	94:8292:21168	4:5193:5542940	6:1073:118448	34:2856:81522	4:3094:531965
N34_00893	6	c(77496..77873)		hypothetical protein							6:893:77496
N34_00894	6	c(77908..79656)	tfdB	2,4-dichlorophenol 6-monooxygenase	Aromatic hydrocarbons catabolism; FAD; Flavoprotein; NAD; Oxidoreductase.	CH:COG0654	575588.3.peg.1835	Secondary Metabolism Aromatic amino acids and derivatives Cinnamic_Acid_Degradation 3-(3-hydroxy-phenyl)propionate hydroxylase (EC 1.14.13.-)	K10676	Catalyzes the insertion of one atom of molecular oxygen into position 2 of the phenyl ring of 3-(3- hydroxyphenyl)propionate (3-HPP) and hydroxycinnamic acid (3HCI); Belongs to the PheA/TfdB FAD monooxygenase family.; KEGG: byi:BYI23_F000530 2,4-dichlorophenol 6-monooxygenase	6:894:77908	32:4185:107430	4:5237:5589427	11:1650:40369	1:24:27344	11:6421:198200
N34_00895	6	c(79994..81268)		hypothetical protein		K:COG2508					6:895:79994	69:7207:50433		138:7320:78312	83:6824:66913
N34_00896	6	81543..82115	catE	Catechol 2,3-dioxygenase	Aromatic hydrocarbons catabolism; Dioxygenase; Iron; Metal-binding; Oxidoreductase.	S:ENOG4111WUE	392499.4.peg.2500	Metabolism of Aromatic Compounds Peripheral pathways for catabolism of aromatic compounds Biphenyl_Degradation Biphenyl-2,3-diol 1,2-dioxygenase (EC 1.13.11.39)	K07104	Belongs to the extradiol ring-cleavage dioxygenase family.; KEGG: miz:BAB75_22750 catechol 2,3-dioxygenase	6:896:81543	70:7294:65062
N34_00897	6	82171..83040	K16164	Acylpyruvate hydrolase	Calcium; Hydrolase; Magnesium; Metal-binding; Polymorphism.	Q:COG0179	632772.3.peg.3330	Amino Acids and Derivatives Aromatic amino acids and derivatives Aromatic_amino_acid_degradation 2-hydroxyhepta-2,4-diene-1,7-dioate isomerase (EC 5.3.3.-)	K16164	May have hydrolase activity; Belongs to the FAH family.; KEGG: bag:Bcoa_1587 acylpyruvate hydrolase	6:897:82171	69:7197:40197	4:7741:8457909	134:6765:785789	131:8934:11319	21:7922:5774
N34_00898	6	83037..85385	aceE	Pyruvate dehydrogenase (acetyl-transferring)		C:COG2609	480224.3.peg.3141	Carbohydrates Central carbohydrate metabolism Pyruvate_metabolism_II:_acetyl-CoA,_acetogenesis_from_pyruvate Pyruvate dehydrogenase E1 component (EC 1.2.4.1)	K00163	KEGG: swi:Swit_1166 pyruvate dehydrogenase E1 component	6:898:83037	71:7316:1872				9:5764:391584
N34_00899	6	c(85450..86385)		hypothetical protein		S:ENOG4111FPM					6:899:85450	73:7527:48802		2:361:79884		9:5455:92927
N34_00900	6	c(86940..87986)	mhpE	4-hydroxy-2-oxovalerate aldolase	Aromatic hydrocarbons catabolism; Lyase; Manganese; Metal-binding.	E:COG0119	243261.3.peg.6927	Metabolism of Aromatic Compounds Peripheral pathways for catabolism of aromatic compounds Biphenyl_Degradation 4-hydroxy-2-oxovalerate aldolase (EC 4.1.3.-)	K01666	Catalyzes the retro-aldol cleavage of 4-hydroxy-2- oxopentanoate to pyruvate and acetaldehyde. Is involved in the meta-cleavage pathway for the degradation of aromatic compounds; Belongs to the 4-hydroxy-2-oxovalerate aldolase family.; KEGG: bpsl:WS57_14625 4-hydroxy 2-oxovalerate aldolase	6:900:86940	72:7411:15752	4:6366:6896874	147:7747:62006	50:4483:22630	5:3722:449387
N34_00901	6	c(87986..88978)	mhpF	Acetaldehyde dehydrogenase (acetylating)	Aromatic hydrocarbons catabolism; NAD; Oxidoreductase; Plasmid.	Q:COG4569	566461.4.peg.7793	Metabolism of Aromatic Compounds Peripheral pathways for catabolism of aromatic compounds Biphenyl_Degradation Acetaldehyde dehydrogenase, acetylating, (EC 1.2.1.10) in gene cluster for degradation of phenols, cresols, catechol	K04073	Catalyzes the conversion of acetaldehyde to acetyl-CoA, using NAD(+) and coenzyme A. Is the final enzyme in the meta- cleavage pathway for the degradation of aromatic compounds; Belongs to the acetaldehyde dehydrogenase family.; KEGG: smag:AN936_00760 acetaldehyde dehydrogenase	6:901:87986	72:7410:14808	4:6367:6897920	147:7746:61038	50:4484:23640	5:3721:448464
N34_00902	6	c(88975..89820)	mhpD	2-oxopent-4-enoate hydratase	Aromatic hydrocarbons catabolism; Lyase.	Q:COG3971	395492.8.peg.5385	Amino Acids and Derivatives Aromatic amino acids and derivatives Aromatic_amino_acid_degradation 2-oxo-hepta-3-ene-1,7-dioic acid hydratase (EC 4.2.-.-)	K02554	Catalyzes the conversion of 2-hydroxypentadienoic acid (enolic form of 2-oxopent-4-enoate) to 4-hydroxy-2-ketopentanoic acid; Belongs to the hydratase/decarboxylase family. MhpD subfamily.; KEGG: psv:PVLB_26057 2-keto-4-pentenoate hydratase	6:902:88975	72:7409:13988	4:1714:1640701	147:7745:60211	50:4485:24604	5:3720:447663
N34_00903	6	c(89848..90819)	dmpD,xylF	2-hydroxymuconate-6-semialdehyde hydrolase		S:COG0596	309807.19.peg.550	Metabolism of Aromatic Compounds null carbazol_degradation_cluster 2-hydroxy-6-oxo-6-phenylhexa-2,4-dienoate hydrolase (EC 3.7.1.-)	K10216	KEGG: bkw:BkAM31D_08380 2-hydroxymuconate-semialdehyde hydrolase	6:903:89848			6:976:8528	47:4098:12879
N34_00904	6	c(90854..91864)	ACMSD	Aminocarboxymuconate-semialdehyde decarboxylase	Decarboxylase; Lyase; Metal-binding; Zinc.	S:COG2159	479432.6.peg.8979	Amino Acids and Derivatives Aromatic amino acids and derivatives Tryptophan_catabolism 2-amino-3-carboxymuconate-6-semialdehyde decarboxylase (EC 4.1.1.45)	K03392	Converts alpha-amino-beta-carboxymuconate-epsilon- semialdehyde (ACMS) to alpha-aminomuconate semialdehyde (AMS). ACMS can be converted non-enzymatically to quinolate (QA), a key precursor of NAD, and a potent endogenous excitotoxin of neuronal cells which is implicated in the pathogenesis of various neurodegenerative disorders. In the presence of ACMSD, ACMS is converted to AMS, a benign catabol…	6:904:90854	77:7715:35062		6:977:9534
N34_00905	6	92076..92876		hypothetical protein		K:COG1414	632772.3.peg.2705	Metabolism of Aromatic Compounds Metabolism of central aromatic intermediates Homogentisate_pathway_of_aromatic_compound_degradation Transcriptional regulator, IclR family	K13641		6:905:92076	72:7408:13167	4:6368:6898935	6:978:10760	92:7458:62026	16:7667:146275
N34_00906	6	c(92920..93984)	mhpB	3-carboxyethylcatechol 2,3-dioxygenase		S:ENOG410XS2Y			K05713	KEGG: amq:AMETH_2409 2,3-dihydroxyphenylpropionate 1,2-dioxygenase	6:906:92920	77:7716:36192		6:979:11610
N34_00907	6	c(93986..94258)		hypothetical protein							6:907:93986			6:980:12671
N34_00908	6	94490..95806	benA-xylX	Benzoate 1,2-dioxygenase subunit alpha	2Fe-2S; Aromatic hydrocarbons catabolism; Dioxygenase; Iron; Iron-sulfur; Metal-binding; NAD; Oxidoreductase.	P:COG4638	516466.4.peg.2876	Metabolism of Aromatic Compounds Peripheral pathways for catabolism of aromatic compounds Benzoate_degradation Benzoate 1,2-dioxygenase alpha subunit (EC 1.14.12.10)	K05549	Degradation of benzoate to 2-hydro-1,2-dihydroxybenzoate (DHB). Belongs to the bacterial ring-hydroxylating dioxygenase alpha subunit family; Contains 1 Rieske domain.; KEGG: cza:CYCME_2119 benzoate/toluate 1,2-dioxygenase subunit alpha; Benzoate 1,2-dioxygenase	6:908:94490	77:7718:38119		6:981:13234	81:6653:59087	12:6584:26932
N34_00909	6	95803..96324	cmtAc	p-cumate 2,3-dioxygenase	Aromatic hydrocarbons catabolism; Dioxygenase; NAD; Oxidoreductase.	Q:COG5517	196627.14.peg.2303	Metabolism of Aromatic Compounds Peripheral pathways for catabolism of aromatic compounds Benzoate_catabolism Benzoate 1,2-dioxygenase beta subunit (EC 1.14.12.10)	K16303	Component of anthranilate dioxygenase multicomponent enzyme system which catalyzes the incorporation of both atoms of molecular oxygen into anthranilate to form catechol; Belongs to the bacterial ring-hydroxylating dioxygenase beta subunit family.; KEGG: gbi:PG2T_01295 p-cumate 2,3-dioxygenase subunit beta	6:909:95803	77:7719:39396		6:982:14547
N34_00910	6	96360..96704		Biphenyl dioxygenase ferredoxin subunit	2Fe-2S; Aromatic hydrocarbons catabolism; Electron transport; Iron; Iron-sulfur; Metal-binding; Transport.	C:COG2146	365044.20.peg.25	Metabolism of Aromatic Compounds Peripheral pathways for catabolism of aromatic compounds Biphenyl_Degradation Biphenyl dioxygenase system ferredoxin component	K05710	This protein seems to be a 2Fe-2S ferredoxin. Belongs to the bacterial ring-hydroxylating dioxygenase ferredoxin component family; Contains 1 Rieske domain.	6:910:96360			6:983:15104
N34_00911	6	96701..97489	benD-xylL	Levodione reductase	NAD; Oxidoreductase.	S:COG1028	137722.3.peg.5849	Metabolism of Aromatic Compounds Peripheral pathways for catabolism of aromatic compounds Toluene_degradation toluenesulfonate zinc-independent alcohol dehydrogenase	K05783	Catalyzes the regio- and stereoselective reversible NAD- dependent reduction of (6R)-2,2,6-trimethyl-1,4-cyclohexanedione (levodione) to (4R,6R)-4-hydroxy-2,2,6-trimethylcyclohexanone (actinol). Belongs to the short-chain dehydrogenases/reductases (SDR) family.; KEGG: buq:AC233_11160 dihydroxycyclohexadiene carboxylate dehydrogenase; 1,6-dihydroxycyclohexa-2,4-diene-1-carboxylate dehydrogenase	6:911:96701	77:7720:39902	4:5632:6046678	6:984:15445	81:6651:55597	4:3094:531965
N34_00912	6	97486..98709	hcaD	Ferredoxin--NAD(+) reductase	Aromatic hydrocarbons catabolism; FAD; Flavoprotein; NAD; Oxidoreductase; Plasmid.	S:COG0446	596312.3.peg.2118	Respiration Electron accepting reactions Anaerobic_respiratory_reductases Ferredoxin reductase	K00529	Part of the electron transfer component of benzene 1,2- dioxygenase, transfers electrons from ferredoxin to NADH. Belongs to the bacterial ring-hydroxylating dioxygenase ferredoxin reductase family.; KEGG: sals:SLNWT_6903 3-phenylpropionate/trans-cinnamate dioxygenase ferredoxin reductase component	6:912:97486	107:8483:1325	4:3017:3030395	6:985:16230	47:4102:17005	3:2537:658879
N34_00913	6	c(98767..100044)	hcaD	Ferredoxin--NAD(+) reductase	FAD; Flavoprotein; NAD; NADP; Oxidoreductase.	S:COG0446	247156.1.peg.4872	Respiration Electron accepting reactions Anaerobic_respiratory_reductases Ferredoxin reductase	K00529	Part of the multicomponent carbazole 1,9a-dioxygenase (CARDO), that converts carbazole (CAR) into 2-aminobiphenyl-2,3- diol; Belongs to the FAD-dependent oxidoreductase family.; KEGG: pfs:PFLU_2392 3-phenylpropionate/trans-cinnamate dioxygenase ferredoxin reductase component	6:913:98767	107:8483:1325	4:4206:4474513	6:986:17511	1:97:106059	9:5489:126689
N34_00914	6	c(100049..100294)		2Fe-2S ferredoxin	2Fe-2S; Electron transport; Iron; Iron-sulfur; Metal-binding; Transport.	C:COG0633	632772.3.peg.4744	Respiration null Soluble_cytochromes_and_functionally_related_electron_carriers Ferredoxin, 2Fe-2S	K04755	Belongs to the adrenodoxin/putidaredoxin family; Contains 1 2Fe-2S ferredoxin-type domain.	6:914:100049	59:6292:229	4:3757:3868099	6:1040:72805	1:95:104185
N34_00915	6	c(100436..101758)	CYP158A2	Biflaviolin synthase	Cytoplasm; Heme; Iron; Metal-binding; Monooxygenase; Oxidoreductase.	Q:COG2124	101510.16.peg.8267	Nitrogen Metabolism null Nitric_oxide_synthase putative cytochrome P450 hydroxylase	K13074	Catalyzes the hydroxylation of alpha-terpineol. Belongs to the cytochrome P450 family.; KEGG: ssia:A7J05_03050 biflaviolin synthase	6:915:100436	107:8482:22	4:3894:4050394	6:1041:73356	1:96:104731	1:965:982583
N34_00916	6	c(101893..102927)		Aliphatic sulfonates import ATP-binding protein SsuB	ATP-binding; Cell inner membrane; Cell membrane; Hydrolase; Membrane; Nucleotide-binding; Transport.	Q:COG1127	413999.4.peg.306	Cofactors, Vitamins, Prosthetic Groups, Pigments Tetrapyrroles Coenzyme_B12_biosynthesis Vitamin B12 ABC transporter, ATPase component BtuD	K02049	Part of the ABC transporter complex SsuABC involved in aliphatic sulfonates import. Responsible for energy coupling to the transport system; Belongs to the ABC transporter superfamily. Aliphatic sulfonates importer (TC 3.A.1.17.2) family; Contains 1 ABC transporter domain.	6:916:101893	41:5307:12270	4:2973:2981817	9:1484:110534	117:8569:15233	4:2822:212096
N34_00917	6	c(102997..103638)		Outer membrane protein	Cell outer membrane; Membrane; Signal.	S:ENOG410XUBB			K18481		6:917:102997	67:7099:23349	4:3858:4012888	135:7167:288378	1:241:260516	5:3799:534649
N34_00918	6	c(103635..104348)		uncharacterized protein	Membrane; Transmembrane; Transmembrane helix.	S:ENOG410YTAF			K18481	To M.tuberculosis Rv1362c.	6:918:103635	10:1521:67886	4:1643:1570819	12:1727:10625	43:3770:59119	5:3798:533930
N34_00919	6	c(104312..105778)		hypothetical protein		S:ENOG410XPGF			K02067		6:919:104312	10:1522:68716	4:1644:1571774	135:7165:286247	43:3771:59940	5:3797:532530
N34_00920	6	c(105778..107004)		hypothetical protein		Q:COG1463			K02067		6:920:105778	10:1523:70134	4:1645:1573207	166:9303:91825	43:3772:61358	5:3796:531301
N34_00921	6	c(107007..108137)		hypothetical protein		Q:COG1463			K02067		6:921:107007	10:1524:71369	4:1646:1574451	9:1397:19857	1:237:255975	5:3795:530048
N34_00922	6	c(108134..109174)		hypothetical protein		Q:COG1463			K02067		6:922:108134	67:7104:28270	4:3863:4018046	135:7162:282944	65:5688:8420	4:2827:217337
N34_00923	6	c(109174..110187)		hypothetical protein		Q:COG1463			K02067		6:923:109174	67:7105:29292	4:3864:4019068	9:1395:17744	1:235:253793	5:3793:527965
N34_00924	6	c(110184..111350)		hypothetical protein		S:ENOG410XSW3			K02067		6:924:110184	10:1527:74705	4:1649:1577844	166:9299:87227	1:234:252588	5:3792:526751
N34_00925	6	c(111355..112188)		Probable phospholipid ABC transporter permease protein MlaE	Cell inner membrane; Cell membrane; Membrane; Transmembrane; Transmembrane helix; Transport.	Q:COG0767	391774.8.peg.2573	Clustering-based subsystems null USS-DB-6 ABC-type transport system involved in resistance to organic solvents, permease component USSDB6A	K02066	Part of the ABC transporter complex MlaFEDB that actively prevents phospholipid accumulation at the cell surface. Probably maintains lipid asymmetry in the outer membrane by retrograde trafficking of phospholipids from the outer membrane to the inner membrane (By similarity); Belongs to the MlaE permease family.	6:925:111355	10:1528:75935	4:1650:1579067	166:9298:86370	43:3777:67162	5:3791:525894
N34_00926	6	c(112201..113013)		Probable phospholipid ABC transporter permease protein MlaE	Cell inner membrane; Cell membrane; Membrane; Transmembrane; Transmembrane helix; Transport.	Q:COG0767	85643.4.peg.2270	Clustering-based subsystems null USS-DB-6 ABC-type transport system involved in resistance to organic solvents, permease component USSDB6A	K02066	Part of the ABC transporter complex MlaFEDB that actively prevents phospholipid accumulation at the cell surface. Probably maintains lipid asymmetry in the outer membrane by retrograde trafficking of phospholipids from the outer membrane to the inner membrane (By similarity); Belongs to the MlaE permease family.	6:926:112201	10:1529:76791	4:1651:1579923	9:1392:14876	1:232:250926	5:3790:525125
N34_00927	6	c(113231..114676)	ALDH	Aldehyde dehydrogenase (NAD(+))	NAD; Oxidoreductase; Peroxisome.	C:COG1012	656024.3.peg.1198	Carbohydrates Central carbohydrate metabolism Methylglyoxal_Metabolism Aldehyde dehydrogenase (EC 1.2.1.3)	K00128	Dehydrogenase that can use N-acetyl-c-aminobutyraldehyde (NAGABald), gamma-guanidinobutyraldehyde (GGBald), betaine aldehyde (Bet-ald), gamma-aminobutyraldehyde (GAB-ald), acetaldehyde, 4-aminobutylaldehyde (AB-ald), 3- aminopropionaldehyde (AP-ald), 4-N-trimethylaminobutyraldehyde (TMAB-ald) and 3-N-trimethylaminopropionaldehyde (TMAP-ald) as substrates. Catalyzes the oxidation of GAB-ald more e…	6:927:113231	77:7714:33533	4:6945:7538678	6:1019:50025	1:99:108477	3:2578:706724
N34_00928	6	c(114710..115813)		Aryl-alcohol dehydrogenase	Aromatic hydrocarbons catabolism; Metal-binding; NAD; Oxidoreductase; Plasmid; Zinc.	C:COG1062	469383.5.peg.3289	Stress Response Detoxification Glutathione-dependent_pathway_of_formaldehyde_detoxification S-(hydroxymethyl)glutathione dehydrogenase (EC 1.1.1.284)	K00055	Oxidizes primary alcohols with an aromatic or cyclohex- 1-ene ring. It is highly specific for benzyl alcohol. Belongs to the zinc-containing alcohol dehydrogenase family.; KEGG: palk:PSAKL28_31440 aryl-alcohol dehydrogenase	6:928:114710	107:8484:2608	4:3761:3872314	6:1025:55746	1:98:107348	7:4674:278755
N34_00929	6	116083..117231		Probable transcriptional regulatory protein SgaR	DNA-binding; Phosphoprotein; Transcription; Transcription regulation.	K:ENOG410XUEY	504474.3.peg.832	Iron acquisition and metabolism null Heme,_hemin_uptake_and_utilization_systems_in_GramPositives Hemoglobin-dependent two component system response regulator HrrA	K07684	Not known. Could act on the sgaA gene expression. Contains 1 HTH luxR-type DNA-binding domain; Contains 1 response regulatory domain.	6:929:116083	59:6294:1447	4:7810:8530162	6:988:19638	117:8585:30901	1:866:878782
N34_00930	6	117243..118319		Transcriptional regulatory protein MctR	Activator; Cytoplasm; DNA-binding; Phosphoprotein; Plasmid; Transcription; Transcription regulation; Two-component regulatory system.	T:COG2197	225849.3.peg.3646	Nitrogen Metabolism null Nitrate_and_nitrite_ammonification Nitrate/nitrite response regulator protein	K03556	Member of the two-component regulatory system MctS/MctR, which activates mctP expression; Contains 1 HTH luxR-type DNA-binding domain; Contains 1 response regulatory domain.	6:930:117243	59:6294:1447	4:7810:8530162	6:989:20111	117:8584:29714	1:866:878782
N34_00931	7	273..1157	yahK	hypothetical protein		K:COG1396			K13979	KEGG: smal:SMALA_2990 uncharacterized zinc-type alcohol dehydrogenase-like protein; Oxidoreductases	7:931:273	30:4015:26001	4:6753:7328367	3:505:53051	39:3470:125414	10:6113:251760
N34_00932	7	c(1341..1475)		hypothetical protein							7:932:1341
N34_00933	7	1597..2595		Catabolite control protein A	Activator; DNA-binding; Repressor; Transcription; Transcription regulation.	K:COG1609	266940.5.peg.638	Carbohydrates Monosaccharides D-ribose_utilization Ribose operon repressor	K02529	Global transcriptional regulator of carbon catabolite repression (CCR) and carbon catabolite activation (CCA), which ensures optimal energy usage under diverse conditions; Contains 1 HTH lacI-type DNA-binding domain.	7:933:1597	30:4027:42282	4:4845:5158028	132:5940:49096	52:4619:3447	14:7284:187135
N34_00934	7	2680..3846	rhaA	Probable sugar isomerase	Isomerase; Manganese; Metal-binding.	G:COG4952	479432.4.peg.8542	Carbohydrates Monosaccharides L-rhamnose_utilization L-rhamnose isomerase (EC 5.3.1.14)	K01820	Belongs to the rhamnose isomerase family.; KEGG: kfl:Kfla_0261 L-rhamnose isomerase / sugar isomerase	7:934:2680	30:4024:39097		132:5943:51888
N34_00935	7	3843..5927	adh	Alcohol dehydrogenase	Oxidoreductase.	S:COG3347	247156.1.peg.3221	Carbohydrates Monosaccharides L-rhamnose_utilization Predicted rhamnulose-1-phosphate aldolase (EC 4.1.2.19)	K00001|K01629	Belongs to the short-chain dehydrogenases/reductases (SDR) family.; KEGG: aau:AAur_3716 alcohol dehydrogenase	7:935:3843	30:4023:37058	4:5661:6078762	15:1960:15128	96:7625:32676	1:19:14871
N34_00936	7	6454..7815	rhaB	Rhamnulokinase	ATP-binding; Disulfide bond; Kinase; Magnesium; Nucleotide-binding; Rhamnose metabolism; Transferase.	G:COG1070	525904.4.peg.207	Carbohydrates Monosaccharides L-rhamnose_utilization Rhamnulokinase (EC 2.7.1.5)	K00848	Involved in the catabolism of L-rhamnose (6-deoxy-L- mannose). Catalyzes the transfer of the gamma-phosphate group from ATP to the 1-hydroxyl group of L-rhamnulose to yield L-rhamnulose 1-phosphate; Belongs to the rhamnulokinase family.; KEGG: sro:Sros_0425 rhamnulokinase	7:936:6454	30:4022:35622
N34_00937	7	c(8044..19794)	racD	Aspartate racemase	ATP-binding; Enterobactin biosynthesis; Ligase; Multifunctional enzyme; Nucleotide-binding; Phosphopantetheine; Phosphoprotein; Transferase.	Q:COG1020	315730.5.peg.2723	Virulence Resistance to antibiotics and toxic compounds Polymyxin_Synthetase_Gene_Cluster_in_Bacillus Polymyxin synthetase PmxA	K01779	Activates the carboxylate group of L-serine via ATP- dependent PPi exchange reactions to the aminoacyladenylate, preparing that molecule for the final stages of enterobactin synthesis. Holo-EntF acts as the catalyst for the formation of the three amide and three ester bonds present in the cyclic (2,3- dihydroxybenzoyl)serine trimer enterobactin, using seryladenylate and acyl-holo-EntB (acylated w…	7:937:8044	80:7837:6510	4:3064:3076752	148:7858:92138	88:7149:15832	2:1556:499793
N34_00938	7	c(20758..21339)		hypothetical protein		S:ENOG4112A1A					7:938:20758		4:3643:3742363
N34_00939	7	c(21339..21665)		hypothetical protein		S:ENOG4112A1A					7:939:21339		4:3644:3742944
N34_00940	7	21813..22967	iacA	Indole-3-acetate monooxygenase	Aromatic hydrocarbons catabolism; FAD; Flavoprotein; FMN; Lipid degradation; Lipid metabolism; Monooxygenase; Oxidoreductase; Steroid metabolism.	I:ENOG410XT0V	452863.6.peg.2446	Cofactors, Vitamins, Prosthetic Groups, Pigments Riboflavin, FMN, FAD Riboflavin,_FMN_and_FAD_metabolism GTP cyclohydrolase II (EC 3.5.4.25)	K22027	Catalyzes the o-hydroxylation of 3-hydroxy-9,10- secoandrosta-1,3,5(10)-triene-9,17-dione (3-HSA) to 3,4-dihydroxy- 9,10-secoandrosta-1,3,5(10)-triene-9,17-dione (3,4-DHSA) in the catabolism of cholesterol. Can use either FADH(2) or FMNH(2) as flavin cosubstrate. Also catalyzes the o-hydroxylation of a range of p-substituted phenols to generate the corresponding catechols (By similarity); Belongs…	7:940:21813	79:7821:42885	4:1707:1633708	128:5188:103635	47:4131:47515	3:2489:610526
N34_00941	7	22984..23988		Putative NADP-dependent oxidoreductase YfmJ	Aromatic hydrocarbons catabolism; Detoxification; NADP; Oxidoreductase.	S:COG2130	216594.6.peg.1658	Miscellaneous null ZZ_gjo_need_homes Quinone oxidoreductase (EC 1.6.5.5)	K07119	Putative quinone oxidoreductase that may contribute to the degradation of aromatic compounds; Belongs to the NADP-dependent oxidoreductase L4BD family.	7:941:22984	12:2024:292759	4:7541:8216246	126:4995:26835	75:6269:1273	1:2:685
N34_00942	7	24052..24957	ssuD	Alkanesulfonate monooxygenase		S:ENOG4111I79	253839.3.peg.3606	Sulfur Metabolism Organic sulfur assimilation Alkanesulfonates_Utilization Alkanesulfonate monooxygenase (EC 1.14.14.5)	K04091	KEGG: rha:RHA1_ro04019 alkanesulfonate monooxygenase	7:942:24052	32:4259:185136	4:6174:6682071	135:6989:102478	37:3268:124658	2:1632:607536
N34_00943	7	c(25004..26539)	cotA	Manganese oxidase	Copper; Cytoplasm; Metal-binding; Oxidoreductase.	Q:COG2132	525329.3.peg.1009	Virulence, Disease and Defense Resistance to antibiotics and toxic compounds Copper_homeostasis Blue copper oxidase CueO precursor	K06324	May be involved in copper homeostasis and oxidative stress response; Belongs to the multicopper oxidase family.; KEGG: sen:SACE_1822 spore coat protein A, manganese oxidase	7:943:25004	61:6598:36356		121:4814:204972	27:2237:104846
N34_00944	7	c(26536..26913)		hypothetical protein		S:ENOG410XYHJ					7:944:26536	61:6597:35967		121:4813:204583	27:2238:106405
N34_00945	7	27021..27641		hypothetical protein		K:COG1309					7:945:27021	76:7660:36242		147:7718:33502	176:9581:1162
N34_00946	7	c(27682..29367)		hypothetical protein		S:ENOG4111QRT					7:946:27682	73:7489:9557		2:442:175117	37:3221:70486	2:1296:247076
N34_00947	7	c(29596..30204)		Uncharacterized HTH-type transcriptional regulator	DNA-binding; Repeat; Transcription; Transcription regulation.	K:ENOG4111K3E				Contains 1 HTH tetR-type DNA-binding domain.	7:947:29596	67:7078:4905	4:5186:5534586	107:3551:71419	66:5765:49985	2:1201:160722
N34_00948	7	30294..30752		uncharacterized protein		S:COG3631			K06893	Belongs to the limonene-1,2-epoxide hydrolase family.	7:948:30294	32:4127:50551				2:1202:161419
N34_00949	7	30745..31974	qorB	NAD(P)H dehydrogenase (quinone)	NAD; NADP; Oxidoreductase.	GM:COG0702			K19267	Catalyzes the reductive cleavage of azo bond in aromatic azo compounds to the corresponding amines. Uses preferentially NADPH rather than NADH as an electron donor for its activity. The enzyme reductively cleaved Orange II and carboxy-Orange II, and can also reduce several sulfonated structural analogs, which carry a hydroxy group in the 2 position of the naphthol ring. Belongs to the NmrA-type o…	7:949:30745	32:4128:50973		117:4475:12449	4:639:18862	2:1203:161850
N34_00950	7	31984..33225	dhponh	2,6-dihydroxypseudooxynicotine hydrolase		S:COG0596			K19188	KEGG: nca:Noca_0613 2,6-dihydroxypseudooxynicotine hydrolase	7:950:31984	32:4129:51809		107:3552:72190	66:5766:50711	6:3912:76153
N34_00951	7	c(33263..34093)		Uncharacterized HTH-type transcriptional regulator YbfI	DNA-binding; Repeat; Transcription; Transcription regulation.	K:ENOG4111JF9	350703.3.peg.2862	Carbohydrates Monosaccharides L-rhamnose_utilization L-rhamnose operon transcriptional activator RhaR	K07506	Contains 1 HTH araC/xylS-type DNA-binding domain.	7:951:33263	33:4443:107098		134:6590:616250	9:1045:137417	9:5598:232936
N34_00952	7	34144..34593		hypothetical protein		S:COG4954					7:952:34144	33:4444:107958		134:6589:615781	9:1044:136947
N34_00953	7	34910..35224	gmk	Guanylate kinase		S:ENOG4111UU9			K00942	KEGG: plim:PHILAsVB114_03325 guanylate kinase	7:953:34910	32:4303:232921	4:6168:6677882	135:6919:24287	37:3320:183051	15:7392:54174
N34_00955	7	c(35546..35740)		hypothetical protein							7:955:35546
N34_00956	7	c(35749..36582)		hypothetical protein							7:956:35749
N34_00957	7	36719..36871		hypothetical protein							7:957:36719
N34_00958	7	c(36830..37990)		hypothetical protein							7:958:36830
N34_00959	7	38379..38819		hypothetical protein							7:959:38379			25:2436:30233	82:6682:4430
N34_00960	7	c(38944..39873)	qor,CRYZ	NADPH:quinone reductase	Mitochondrion; Transit peptide.	C:COG0604	300852.3.peg.184	Miscellaneous null ZZ_gjo_need_homes Quinone oxidoreductase (EC 1.6.5.5)	K00344	Appears to be a potent inhibitor of regeneration following spinal cord injury; Belongs to the zinc-containing alcohol dehydrogenase family. Quinone oxidoreductase subfamily.; KEGG: bur:Bcep18194_B2465 NADPH2:quinone reductase	7:960:38944	37:4973:28022	4:2921:2937523	147:7713:30200	101:7905:11846	11:6322:93364
N34_00961	7	39954..40709		HTH-type transcriptional regulator RipA	DNA-binding; Repressor; Transcription; Transcription regulation.	K:ENOG410XQRW	375286.6.peg.1046	Carbohydrates Monosaccharides L-rhamnose_utilization L-rhamnose operon transcriptional activator RhaR	K02099	Under iron limitation, RipA negatively controls the expression of the acn (aconitase), catA (catechol 1,2 dioxygenase), leuCD (isopropylmalate dehydratase), narKGHJI (nitrite/nitrate transporter and nitrate reductase), sdhCAB (succinate dehydrogenase), pta (phosphotransacetylase) and katA (catalase) genes. Binds to the consensus sequence in the promoter region; Contains 1 HTH araC/xylS-type DNA-b…	7:961:39954	73:7544:64470	4:7112:7724319	2:316:38749	89:7227:32838	9:5598:232936
N34_00962	7	40789..42504	aliA	Putative acyl-CoA synthetase YngI	ATP-binding; Ligase; Nucleotide-binding.	IQ:COG0318	479431.6.peg.890	Cofactors, Vitamins, Prosthetic Groups, Pigments Biotin Biotin_biosynthesis Long-chain-fatty-acid--CoA ligase (EC 6.2.1.3)	K04116	Belongs to the ATP-dependent AMP-binding enzyme family.; KEGG: nml:Namu_0876 cyclohexanecarboxylate-CoA ligase; Acid--thiol ligases	7:962:40789	38:5129:22164	4:1433:1343784	107:3663:181485	31:2679:69096	12:6679:142651
N34_00963	7	42610..43395		hypothetical protein		S:COG2159			K07045		7:963:42610	71:7338:29707
N34_00964	7	43395..44198	fabG	3-oxoacyl-[acyl-carrier-protein] reductase	Bile acid catabolism; FAD; Flavoprotein; Lipid degradation; Lipid metabolism; Oxidoreductase; Steroid metabolism.	S:COG1028	267608.1.peg.2186	Clustering-based subsystems Fatty acid metabolic cluster CBSS-246196.1.peg.364 3-oxoacyl-[acyl-carrier protein] reductase (EC 1.1.1.100)	K00059	7-alpha-dehydroxylation of cholic acid and chenodeoxycholate, yielding deoxycholic acid and lithocholic acid, respectively. Highest affinity with taurochenodeoxycholic acid. Belongs to the short-chain dehydrogenases/reductases (SDR) family.; KEGG: ror:RORB6_06635 3-oxoacyl-(acyl-carrier protein) reductase	7:964:43395	11:1624:1567	4:452:196656	26:2442:4640	97:7665:10269	10:5956:89232
N34_00965	7	44276..45295		NADPH-dependent curcumin reductase	NADP; Oxidoreductase.	S:COG2130	253839.3.peg.1673	Miscellaneous null Broadly_distributed_proteins_not_in_subsystems Putative oxidoreductase YncB	K07119	Catalyzes the metal-independent reduction of curcumin to dihydrocurcumin (DHC) as an intermediate product, followed by further reduction to tetrahydrocurcumin (THC) as an end product. It also acts on 3-octene-2-one, 3-hepten-2-one, resveratrol, and trans-2-octenal; Belongs to the NADP-dependent oxidoreductase L4BD family.	7:965:44276	12:2024:292759	4:4625:4921528	140:7347:23918	75:6269:1273	3:1915:4957
N34_00966	7	c(45315..46559)		hypothetical protein		S:ENOG410XQTF					7:966:45315	59:6385:100245		112:3968:17726	44:3888:89376
N34_00967	7	c(46591..47238)		hypothetical protein		M:ENOG4111J45	314285.4.peg.262	Cell Wall and Capsule Capsular and extracellular polysacchrides Rhamnose_containing_glycans UDP-glucose 4-epimerase (EC 5.1.3.2)	K07118		7:967:46591					2:1862:851161
N34_00968	7	47328..47759		Uncharacterized HTH-type transcriptional regulator YtfH	DNA-binding; Transcription; Transcription regulation.	K:COG1733	527020.3.peg.3395	Carbohydrates One-carbon Metabolism Formaldehyde_assimilation:_Ribulose_monophosphate_pathway Transcriptional regulator HxlR, formaldehyde assimilation	K03098	Contains 1 HTH hxlR-type DNA-binding domain.	7:968:47328	10:1593:133714	4:7311:7935942	5:925:148936	110:8302:28558	4:2602:14882
N34_00969	7	c(48127..48903)		Probable cutinase	Disulfide bond; Hydrolase; Secreted; Serine esterase; Signal.	S:ENOG4110A56			K10955	Belongs to the cutinase family.	7:969:48127		4:5730:6150608			2:1195:154402
N34_00970	7	49078..49776		hypothetical protein		K:COG1309	688245.4.peg.1880	Fatty Acids, Lipids, and Isoprenoids Isoprenoids Acyclic_terpenes_utilization Acyclic terpenes utilization regulator AtuR, TetR family	K09017		7:970:49078	33:4442:106061	4:5788:6214554	6:1064:109265	91:7394:54400	9:5717:349282
N34_00971	7	49951..50868		HTH-type transcriptional regulator CfxR	Activator; DNA-binding; Transcription; Transcription regulation.	K:ENOG410XRV0	235909.3.peg.279	Regulation and Cell signaling null DNA-binding_regulatory_proteins,_strays GltC, transcription activator of glutamate synthase operon	K02521	Trans-acting transcriptional regulator of RuBisCO genes (cfxLS) expression. Contains 1 HTH lysR-type DNA-binding domain.	7:971:49951	19:3001:187536	4:5338:5737642	27:2467:2488	73:6181:86941	4:2759:155320
N34_00972	7	50933..51373		hypothetical protein		S:COG3631					7:972:50933
N34_00973	7	51464..51670		hypothetical protein							7:973:51464
N34_00974	7	c(51690..52466)		hypothetical protein		K:ENOG4112CQX					7:974:51690	18:2817:10069	4:3115:3183566	149:8030:1852	51:4574:83940	4:2968:399866
N34_00975	7	c(52463..53443)		Pectinesterase		I:COG0657	376686.6.peg.4223	Carbohydrates Monosaccharides D-Galacturonate_and_D-Glucuronate_Utilization Pectinesterase (EC 3.1.1.11)	K01051	KEGG: psac:PSM36_3427 pectinesterase	7:975:52463	61:6617:55672	4:5487:5896088	1:222:256267
N34_00976	7	c(53498..54706)	iacA	Indole-3-acetate monooxygenase	Oxidoreductase; Plasmid.	I:ENOG410XWKU	525375.3.peg.1716	Amino Acids and Derivatives Branched-chain amino acids Isoleucine_degradation Butyryl-CoA dehydrogenase (EC 1.3.99.2)	K22027	KEGG: aace:A0U92_15820 indole-3-acetate monooxygenase	7:976:53498	7:791:249238	4:6446:6988241	149:8028:617	5:789:132266	5:3440:154230
N34_00977	7	c(54796..56235)		Probable actinorhodin transporter	Antibiotic resistance; Cell membrane; Membrane; Transmembrane; Transmembrane helix; Transport.	P:ENOG410XQZX	36873.1.peg.6546	Carbohydrates Di- and oligosaccharides Trehalose_Uptake_and_Utilization Predicted trehalose permease, MFS family	K03290	Promotes the efflux of actinorhodin. Belongs to the major facilitator superfamily. EmrB family.	7:977:54796	32:4086:2198	4:6316:6838998	113:4200:173293	80:6565:33930	10:6184:325467
N34_00978	7	c(56213..56929)	idnO	Gluconate 5-dehydrogenase		S:ENOG410XNW1	391626.6.peg.2176	Carbohydrates Monosaccharides D-gluconate_and_ketogluconates_metabolism 5-keto-D-gluconate 5-reductase (EC 1.1.1.69)	K00046	KEGG: oat:OAN307_c00440 gluconate 5-dehydrogenase	7:978:56213	37:5011:82217	4:1802:1733800	134:6236:239747	60:5301:73993	4:3084:521562
N34_00979	7	c(57101..58474)	fpr	Ferredoxin--NADP(+) reductase	4Fe-4S; Electron transport; FAD; Flavoprotein; Iron; Iron-sulfur; Metal-binding; NADP; Oxidoreductase; Repeat; Transport.	C:COG1146|E:COG0493	101510.16.peg.7148	Respiration null Soluble_cytochromes_and_functionally_related_electron_carriers Ferredoxin	K00528	In the C-terminal sectio; belongs to the ferredoxin-- NADP reductase family; Contains 2 4Fe-4S ferredoxin-type domains.; KEGG: rha:RHA1_ro07091 ferredoxin/flavodoxin---NADP+ reductase	7:979:57101	33:4490:153230	4:2999:3011592	152:8286:6697	100:7841:1863	9:5683:314954
N34_00980	7	c(58508..59395)		hypothetical protein		S:ENOG410XPWG					7:980:58508	33:4489:152330	4:432:168871			3:2108:197292
N34_00981	7	c(59731..60201)		hypothetical protein		S:ENOG410XSDB	680198.5.peg.5078	RNA Metabolism RNA processing and modification tRNA_modification_Archaea archaeal ATPase, fused to C-terminal DUF234 domain	K06921		7:981:59731		4:340:72992		119:8652:26512
N34_00982	7	60415..60882	coxS	Aerobic carbon monoxide dehydrogenase	2Fe-2S; Aromatic hydrocarbons catabolism; Iron; Iron-sulfur; Metal-binding; Oxidoreductase.	C:COG2080	487796.3.peg.100	Clustering-based subsystems Putative Isoquinoline 1-oxidoreductase subunit CBSS-314267.3.peg.390 Isoquinoline 1-oxidoreductase alpha subunit (EC 1.3.99.16)	K03518	Subunit of the two-component enzyme NicAB that mediates nicotinate hydroxylation, the first step in the aerobic nicotinate degradation pathway. Mediates conversion of nicotinate into 6- hydroxynicotinate (6HNA); Contains 1 2Fe-2S ferredoxin-type domain.; KEGG: esc:Entcl_3517 aerobic carbon-monoxide dehydrogenase small subunit	7:982:60415	11:1670:51245	4:4449:4728900	148:7906:163170	47:4150:66763	7:4713:315316
N34_00983	7	60879..62957	coxL,cutL	Aerobic carbon monoxide dehydrogenase	2Fe-2S; Cytoplasm; FAD; Flavoprotein; Iron; Iron-sulfur; Metal-binding; Molybdenum; Oxidoreductase; Phosphoprotein.	C:COG1529	224911.1.peg.6047	Clustering-based subsystems Putative Isoquinoline 1-oxidoreductase subunit CBSS-314267.3.peg.390 Isoquinoline 1-oxidoreductase beta subunit (EC 1.3.99.16)	K03520	Oxidase with broad substrate specificity, oxidizing aromatic azaheterocycles, such as N1-methylnicotinamide and N- methylphthalazinium, as well as aldehydes, such as benzaldehyde, retinal, pyridoxal, and vanillin. Plays a key role in the metabolism of xenobiotics and drugs containing aromatic azaheterocyclic substituents. Participates in the bioactivation of prodrugs such as famciclovir, catalyzi…	7:983:60879	44:5458:105500		117:4571:109857	73:6173:76597
N34_00984	7	63171..64421	desA3	Stearoyl-CoA 9-desaturase	Cell membrane; Fatty acid biosynthesis; Fatty acid metabolism; Lipid biosynthesis; Lipid metabolism; Membrane; NADP; Oxidoreductase.	I:COG3239	83332.1.peg.3232	Cell Wall and Capsule Cell wall of Mycobacteria mycolic_acid_synthesis POSSIBLE LINOLEOYL-CoA DESATURASE (DELTA(6)-DESATURASE)	K22769	Desaturates stearoyl-CoA to form oleoyl-CoA; Belongs to the fatty acid desaturase family.; KEGG: mtu:Rv3229c NADPH-dependent stearoyl-CoA 9-desaturase; With oxidation of a pair of donors resulting in the reduction of molecular oxygen to two molecules of water	7:984:63171	81:7879:37142	4:624:384311	114:4294:43623	40:3517:16433	1:262:264660
N34_00985	7	64505..64864		hypothetical protein							7:985:64505	66:6995:4749	4:6976:7571345	2:455:192753	37:3233:85025
N34_00986	7	64971..65597	ubiE	Demethylmenaquinone methyltransferase	Menaquinone biosynthesis; Methyltransferase; S-adenosyl-L-methionine; Transferase; Ubiquinone biosynthesis.	S:ENOG4111H81	224911.5.peg.785	Cofactors, Vitamins, Prosthetic Groups, Pigments Quinone cofactors Ubiquinone_Biosynthesis Ubiquinone/menaquinone biosynthesis methyltransferase UbiE (EC 2.1.1.-)	K03183	Methyltransferase required for the conversion of demethylmenaquinol (DMKH2) to menaquinol (MKH2) and the conversion of 2-polyprenyl-6-methoxy-1,4-benzoquinol (DDMQH2) to 2- polyprenyl-3-methyl-6-methoxy-1,4-benzoquinol (DMQH2); Belongs to the class I-like SAM-binding methyltransferase superfamily. MenG/UbiE family.; KEGG: ttf:THTE_2440 demethylmenaquinone methyltransferase / 2-methoxy-6-polypreny…	7:986:64971	49:5654:63403	4:4839:5151575	138:7314:73958		6:4071:245602
N34_00987	7	c(65917..66390)		hypothetical protein		S:ENOG4111W9H	680198.5.peg.1454	Stress Response Osmotic stress Choline_and_Betaine_Uptake_and_Betaine_Biosynthesis Betaine aldehyde dehydrogenase (EC 1.2.1.8)			7:987:65917	47:5590:76033				7:4413:12130
N34_00988	7	66693..67181		HTH-type transcriptional repressor NicR	Aromatic hydrocarbons catabolism; DNA-binding; Repressor; Transcription; Transcription regulation.	K:COG1846	491915.4.peg.2393	Virulence, Disease and Defense Resistance to antibiotics and toxic compounds Multidrug_Resistance_Operon_mdtRP_of_Bacillus MdtR transcriptional regulator, MarR family	K15973	Transcriptional repressor for the nicCDEFTP and nicXR operons, encoding the lower aerobic nicotinate degradation pathway. Acts under non-induced conditions: repression of the nicCDEFTP and nicXR operons becomes alleviated in presence of 6- hydroxynicotinate (6HNA); Contains 1 HTH marR-type DNA-binding domain.	7:988:66693	47:5595:78365	4:1535:1456520	169:9377:62054	47:4182:94228	2:1831:813640
N34_00989	7	67509..68510		hypothetical protein		S:COG3336	553481.3.peg.1471	Virulence, Disease and Defense Resistance to antibiotics and toxic compounds Copper_homeostasis Copper resistance protein D	K07245|K02351		7:989:67509	47:5597:81014	4:4182:4445167	4:750:161173	47:4180:91587	9:5460:95250
N34_00990	7	68510..69172		hypothetical protein							7:990:68510	19:3217:361760		33:2596:9051	17:1874:2775	3:2468:587364
N34_00991	7	69291..69884		hypothetical protein							7:991:69291
N34_00992	7	69942..71912		uncharacterized protein	Cell membrane; Membrane; Transmembrane; Transmembrane helix.	S:COG3336	446462.5.peg.6415	Virulence, Disease and Defense Resistance to antibiotics and toxic compounds Copper_homeostasis Copper resistance protein D	K02351|K07245	To M.leprae ML1998.	7:992:69942	52:5873:65887	4:4182:4445167	4:750:161173	99:7793:6705	10:5972:106244
N34_00993	7	c(71917..74166)	copA,ATP7	Cu(+) exporting ATPase	ATP-binding; Cell membrane; Hydrolase; Magnesium; Membrane; Metal-binding; Nucleotide-binding; Phosphoprotein; Transmembrane; Transmembrane helix.	P:COG2217	298654.3.peg.2376	Virulence, Disease and Defense Resistance to antibiotics and toxic compounds Copper_homeostasis Copper-translocating P-type ATPase (EC 3.6.3.4)	K17686	Belongs to the cation transport ATPase (P-type) (TC 3.A.3) family. Type IB subfamily; Contains 1 HMA domain.; KEGG: cva:CVAR_2930 Cu+-exporting ATPase	7:993:71917	25:3653:5512	4:1040:834005	112:4010:62263	44:3926:129161	4:3098:536645
N34_00994	7	c(74237..74881)		Probable RNA polymerase sigma-C factor	DNA-binding; Sigma factor; Transcription; Transcription regulation.	K:COG1595	663886.3.peg.2346	RNA Metabolism Transcription Transcription_initiation,_bacterial_sigma_factors RNA polymerase sigma-54 factor RpoN	K03088	Sigma factors are initiation factors that promote the attachment of RNA polymerase to specific initiation sites and are then released; Belongs to the sigma-70 factor family. ECF subfamily.	7:994:74237	28:3905:122786	4:752:534434	113:4044:9186	29:2506:119125	10:5969:102315
N34_00995	7	74888..75601		uncharacterized protein	Cell membrane; Membrane; Transmembrane; Transmembrane helix.	S:ENOG410Y829			K03088		7:995:74888					10:5970:102988
N34_00996	7	c(75608..77422)		Chloride channel protein CLC-f	Alternative splicing; CBS domain; Chloride; Chloride channel; Ion channel; Ion transport; Membrane; Repeat; Transmembrane; Transmembrane helix; Transport; Voltage-gated channel.	P:COG0038			K03281	Voltage-gated chloride channel. Belongs to the chloride channel (TC 2.A.49) family; Contains 2 CBS domains.	7:996:75608	47:5596:79766		169:9376:60207	47:4181:92565	7:4410:9434
N34_00997	7	77816..78346		hypothetical protein		S:ENOG410YZAK					7:997:77816	12:1865:125347	4:5540:5951126	128:5487:415030	102:7954:772
N34_00998	7	c(78427..79275)		Dihydroflavanol 4-reductase	NAD; NADP; Oxidoreductase.	GM:COG0702	177437.4.peg.3084	Cell Wall and Capsule Capsular and extracellular polysacchrides Rhamnose_containing_glycans UDP-glucose 4-epimerase (EC 5.1.3.2)	K00091	Catalyzes the reductive cleavage of azo bond in aromatic azo compounds to the corresponding amines. Uses preferentially NADPH rather than NADH as an electron donor for its activity. The enzyme reductively cleaved Orange II and carboxy-Orange II, and can also reduce several sulfonated structural analogs, which carry a hydroxy group in the 2 position of the naphthol ring. Belongs to the NmrA-type o…	7:998:78427	67:7073:548	4:4314:4593625	134:6621:648366	86:6987:2333	15:7506:164824
N34_00999	7	c(79599..82919)	prkC,stkP	Non-specific serine/threonine protein kinase	Cell projection; Cilium; Coiled coil; Repeat; TPR repeat; Wnt signaling pathway.	S:ENOG410YG1P	443255.6.peg.1600	RNA Metabolism Transcription Transcription_factors_bacterial Transcription elongation factor GreB-related protein	K12132	Required for normal ciliary development and function. Inhibits disheveled-1-induced canonical Wnt-signaling activity and may also play a role in the control of non-canonical Wnt signaling that regulates planar cell polarity. Probably acts as a molecular switch between different Wnt signaling pathways. Required for proper convergent extension cell movements; Contains 10 TPR repeats.; KEGG: sma:SAV…	7:999:79599	28:3834:47424	4:812:591171	7:1115:8680	29:2569:183695
N34_01000	7	83288..85522	prkC,stkP	Non-specific serine/threonine protein kinase	Activator; Antibiotic biosynthesis; ATP-binding; DNA-binding; Nucleotide-binding; Phosphoprotein; Pigment; Repeat; TPR repeat; Transcription; Transcription regulation; Two-component regulatory system.	K:ENOG410XSMP	316274.3.peg.2273	Regulation and Cell signaling null cAMP_signaling_in_bacteria Adenylate cyclase (EC 4.6.1.1)	K12132	Component of the AfsK/AfsR system involved in the response of aerial mycelium formation to glucose; Belongs to the AfsR/DnrI/RedD regulatory family; Contains 1 NB-ARC domain; Contains 1 OmpR/PhoB-type DNA-binding domain; Contains 2 TPR repeats.; KEGG: kko:Kkor_1202 eukaryotic-like serine/threonine-protein kinase	7:1000:83288	87:8070:10531	4:1866:1801320	7:1113:6213	156:9426:7518	11:6295:59632
N34_01001	7	85805..86023		hypothetical protein		S:ENOG410ZURE					7:1001:85805	33:4535:194456	4:6935:7530569	99:2867:63630	58:5139:3488
N34_01002	7	86230..88623		Regulatory protein AfsR	Activator; Antibiotic biosynthesis; ATP-binding; DNA-binding; Nucleotide-binding; Phosphoprotein; Pigment; Repeat; TPR repeat; Transcription; Transcription regulation; Two-component regulatory system.	K:COG3629	118168.3.peg.5358	Carbohydrates CO2 fixation CO2_uptake,_carboxysome High-affnity carbon uptake protein Hat/HatR		Component of the AfsK/AfsR system involved in the response of aerial mycelium formation to glucose; Belongs to the AfsR/DnrI/RedD regulatory family; Contains 1 NB-ARC domain; Contains 1 OmpR/PhoB-type DNA-binding domain; Contains 2 TPR repeats.	7:1002:86230	87:8070:10531	4:6091:6593375	39:2660:4090	156:9426:7518	12:6623:59547
N34_01003	7	89072..90649	ACSF2	Malonate--CoA ligase	Cytoplasm; Fatty acid metabolism; Ligase; Lipid metabolism; Nucleus.	IQ:COG0318	246196.19.peg.3643	Cofactors, Vitamins, Prosthetic Groups, Pigments Biotin Biotin_biosynthesis Long-chain-fatty-acid--CoA ligase (EC 6.2.1.3)	K00666	Malonate--CoA ligase that catalyzes the formation of malonyl-CoA directly from malonate and CoA. May be required for the detoxification of malonate; Belongs to the ATP-dependent AMP-binding enzyme family.; KEGG: orn:DV701_10230 fatty-acyl-CoA synthase; Acid--thiol ligases	7:1003:89072	19:3172:314683	4:1962:1909482	148:7946:208796	63:5573:68928	10:5966:99253
N34_01004	7	c(90642..91115)		UPF0311 protein		S:ENOG4111XT6				Belongs to the UPF0311 family.	7:1004:90642			121:4862:252855	27:2185:50891
N34_01005	7	c(91306..92133)	cpnA	Cyclopentanol dehydrogenase	NAD; Oxidoreductase.	S:COG1028	298654.3.peg.2465	Fatty Acids, Lipids, and Isoprenoids Fatty acids Fatty_Acid_Biosynthesis_FASII 3-oxoacyl-[acyl-carrier protein] reductase (EC 1.1.1.100)	K17754	Belongs to the short-chain dehydrogenases/reductases (SDR) family.; KEGG: pla:Plav_1760 cyclopentanol dehydrogenase	7:1005:91306	53:5993:125997	4:6780:7352196	134:6858:892837	10:1255:198076	4:3094:531965
N34_01006	7	c(92241..92960)		hypothetical protein		K:COG1309					7:1006:92241	17:2793:296313	4:6879:7467507	12:1740:23970	86:7030:45833	4:3067:505395
N34_01007	7	93077..94903		Bilirubin oxidase	Cleavage on pair of basic residues; Copper; Glycoprotein; Metal-binding; Oxidoreductase; Repeat; Signal.	Q:COG2132	234621.6.peg.819	Virulence, Disease and Defense Resistance to antibiotics and toxic compounds Copper_homeostasis Multicopper oxidase	K14588	Oxidation of bilirubin and other tetrapyrroles. Belongs to the multicopper oxidase family; Contains 2 plastocyanin-like domains.	7:1007:93077	17:2792:294316		12:1739:21973	86:7031:46702
N34_01008	7	94965..95798		Probable phospholipid ABC transporter permease protein MlaE	Cell inner membrane; Cell membrane; Membrane; Transmembrane; Transmembrane helix; Transport.	Q:COG0767	511693.5.peg.3214	Cell Wall and Capsule Gram-Negative cell wall components Lipopolysaccharide_assembly Uncharacterized ABC transporter, permease component YrbE	K02066	Part of the ABC transporter complex MlaFEDB that actively prevents phospholipid accumulation at the cell surface. Probably maintains lipid asymmetry in the outer membrane by retrograde trafficking of phospholipids from the outer membrane to the inner membrane (By similarity); Belongs to the MlaE permease family.	7:1008:94965	67:7108:32365	4:3867:4022112	12:1738:21063	1:232:250926	5:3790:525125
N34_01009	7	95795..96610		Probable ABC transporter permease protein	Cell inner membrane; Cell membrane; Membrane; Transmembrane; Transmembrane helix; Transport.	Q:COG0767	137722.3.peg.6346	Clustering-based subsystems null USS-DB-6 ABC-type transport system involved in resistance to organic solvents, permease component USSDB6A	K02066	Could be part of an ABC transporter complex; Belongs to the MlaE permease family.	7:1009:95795	10:1528:75935	4:1650:1579067	12:1737:20218	43:3777:67162	5:3791:525894
N34_01010	7	96617..97792		hypothetical protein		S:ENOG410XSW3			K02067		7:1010:96617	10:1527:74705	4:1649:1577844	12:1736:19040	43:3776:65932	5:3792:526751
N34_01011	7	97789..98811		hypothetical protein		S:ENOG410Z15E			K02067		7:1011:97789	10:1526:73677	4:1648:1576816	12:1735:18021	1:235:253793	5:3793:527965
N34_01012	7	98808..99845		hypothetical protein		S:ENOG410YWNZ			K02067		7:1012:98808	10:1525:72622	4:1647:1575755	12:1734:17002	1:236:254815	5:3794:528993
N34_01013	7	99842..101059		hypothetical protein		S:ENOG4111KKQ			K02067		7:1013:99842	10:1524:71369	4:3862:4016826	12:1733:15773	1:237:255975	5:3795:530048
N34_01014	7	101056..102294		hypothetical protein		S:ENOG410XQ59			K02067		7:1014:101056	10:1523:70134	4:1645:1573207	12:1732:14637	43:3772:61358	5:3796:531301
N34_01015	7	102291..102542		hypothetical protein							7:1015:102291
N34_01016	7	102646..104010		hypothetical protein		S:ENOG410XT1E			K02067		7:1016:102646	10:1522:68716	4:3860:4014122	12:1731:13285	43:3771:59940	5:3797:532530
N34_01017	7	c(104295..104960)		Outer membrane protein	Cell outer membrane; Membrane; Signal.	S:ENOG410XUBB			K18481		7:1017:104295	17:2789:292664	4:3858:4012888	12:1728:11404	86:7035:50338	5:3799:534649
N34_01018	7	c(104957..105559)		uncharacterized protein	Membrane; Transmembrane; Transmembrane helix.	S:ENOG4111XEW			K18481	To M.tuberculosis Rv1362c.	7:1018:104957	10:1521:67886	4:1643:1570819	12:1727:10625	1:240:259785	5:3798:533930
N34_01019	7	105663..106820		hypothetical protein		S:ENOG410XQGG					7:1019:105663	66:7002:12640		12:1726:9326	86:7036:51070
N34_01020	7	106817..108094		hypothetical protein		S:ENOG410Z7WU					7:1020:106817	17:2788:291185	4:6998:7596908	12:1725:8020	86:7037:52270	1:450:472879
N34_01021	7	108123..109181		hypothetical protein		S:ENOG4111TNT					7:1021:108123	17:2787:290092		12:1724:6927	86:7038:53576
N34_01022	7	109178..110482	HGD,hmgA	Homogentisate 1,2-dioxygenase	Dioxygenase; Iron; Metal-binding; Oxidoreductase; Phenylalanine catabolism; Tyrosine catabolism.	Q:COG3508	326442.4.peg.3267	Metabolism of Aromatic Compounds Metabolism of central aromatic intermediates Homogentisate_pathway_of_aromatic_compound_degradation Homogentisate 1,2-dioxygenase (EC 1.13.11.5)	K00451	Involved in the catabolism of homogentisate (2,5- dihydroxyphenylacetate or 2,5-OH-PhAc), a central intermediate in the degradation of phenylalanine and tyrosine. Catalyzes the oxidative ring cleavage of the aromatic ring of homogentisate to yield maleylacetoacetate; Belongs to the homogentisate dioxygenase family.; KEGG: xcc:XCC0438 homogentisate 1,2-dioxygenase	7:1022:109178			12:1723:5614	86:7039:54637
N34_01023	7	c(110937..111803)		hypothetical protein		S:ENOG4112CZM	331272.3.peg.807	Motility and Chemotaxis Flagellar motility in Prokaryota Flagellum Flagellar hook-length control protein FliK			7:1023:110937
N34_01024	8	136..402		hypothetical protein							8:1024:136
N34_01025	8	442..870		hypothetical protein							8:1025:442
N34_01026	8	1571..1789		hypothetical protein							8:1026:1571
N34_01027	8	c(2013..3059)		HTH-type transcriptional regulator CelR	DNA-binding; Transcription; Transcription regulation.	K:COG1609	203122.15.peg.992	Carbohydrates Monosaccharides D-gluconate_and_ketogluconates_metabolism Gluconate utilization system Gnt-I transcriptional repressor	K02529	Binds to the 14-bp operator sequence 5'-TGGGAGCGCTCCCA- 3' in the upstream regions of cellulase gene; these operator sequences are modulated by cellobiose. Contains 1 HTH lacI-type DNA-binding domain.	8:1027:2013	30:4027:42282	4:4845:5158028	132:5940:49096	55:4941:9950	2:1378:319130
N34_01028	8	3212..4498		Uncharacterized ABC transporter extracellular-binding protein YurO	Cell membrane; Lipoprotein; Membrane; Palmitate; Signal; Transport.	G:ENOG410XPV5	312284.3.peg.874	Carbohydrates Di- and oligosaccharides Fructooligosaccharides(FOS)_and_Raffinose_Utilization Multiple sugar ABC transporter, substrate-binding protein	K10117	Probably part of the binding-protein-dependent transport system YurMNO. Belongs to the bacterial solute-binding protein 1 family.	8:1028:3212				55:4940:8514
N34_01029	8	4495..5415		Putative ABC transporter permease protein ORF1	Cell membrane; Membrane; Transmembrane; Transmembrane helix; Transport.	P:COG1175	357809.4.peg.286	Carbohydrates Aminosugars Chitin_and_N-acetylglucosamine_utilization N-Acetyl-D-glucosamine ABC transport system, permease protein 1	K10118	May play a role in sugar transport. Belongs to the binding-protein-dependent transport system permease family. MalFG subfamily; Contains 1 ABC transmembrane type-1 domain.	8:1029:4495	19:2972:140730	4:4968:5295842	148:7831:65185	55:4939:7597	19:7831:5644
N34_01030	8	5417..6247		Putative ABC transporter permease protein ORF2	Cell membrane; Membrane; Transmembrane; Transmembrane helix; Transport.	P:ENOG410XQ2F	479435.4.peg.3733	Carbohydrates Di- and oligosaccharides Fructooligosaccharides(FOS)_and_Raffinose_Utilization Multiple sugar ABC transporter, membrane-spanning permease protein MsmG	K10119	Belongs to the binding-protein-dependent transport system permease family. MalFG subfamily; Contains 1 ABC transmembrane type-1 domain.	8:1030:5417	61:6651:92400	4:2446:2425758	99:3080:228152	55:4938:6765	19:7830:4808
N34_01031	8	c(6520..7674)	ACADM,acd	Medium-chain acyl-CoA dehydrogenase	Acetylation; FAD; Fatty acid metabolism; Flavoprotein; Lipid metabolism; Mitochondrion; Oxidoreductase; Phosphoprotein; Polymorphism; Transit peptide.	I:COG1960	457425.4.peg.5087	Carbohydrates Fermentation Butanol_Biosynthesis Butyryl-CoA dehydrogenase (EC 1.3.99.2)	K00249	Belongs to the acyl-CoA dehydrogenase family.; KEGG: pae:PA4435 acyl-CoA dehydrogenase	8:1031:6520	12:1852:112496	4:5558:5968648	128:5474:402444	102:7967:13485	7:4578:187035
N34_01032	8	c(7687..8832)	atoB	Acetyl-CoA C-acetyltransferase	Acyltransferase; Cytoplasm; Transferase.	I:COG0183	521098.4.peg.1267	Fatty Acids, Lipids, and Isoprenoids Isoprenoids Isoprenoid_Biosynthesis Acetyl-CoA acetyltransferase (EC 2.3.1.9)	K00626	Belongs to the thiolase family.; KEGG: lrz:BJI69_01225 acetyl-CoA C-acetyltransferase	8:1032:7687	12:1853:113658	4:5557:5967489	128:5475:403606	102:7966:12329	11:6355:128543
N34_01033	8	c(9127..10413)	uctC	CoA:oxalate CoA-transferase	Transferase.	C:COG1804	688245.4.peg.1947	Amino Acids and Derivatives Branched-chain amino acids HMG_CoA_Synthesis Hydroxymethylglutaryl-CoA lyase (EC 4.1.3.4)	K18702	Involved in the catabolism of oxalate and in the adapatation to low pH. ACOCT serves to prime the oxalate-induced acid tolerance response (ATR) cycle by producing substrate for oxalyl-CoA decarboxylase (OXC) and formyl-coenzyme A transferase (FCOCT). Catalyzes the reversible conversion of acetyl-CoA and oxalate to oxalyl-CoA and acetate. It can also use formyl-CoA and oxalate to produce oxalyl-Co…	8:1033:9127	12:1855:115775	4:5555:5965416	128:5477:405607	102:7964:9961	1:203:200630
N34_01034	8	c(10413..11180)	idnO	Gluconate 5-dehydrogenase	NAD; Oxidoreductase.	S:COG1028	272568.11.peg.1313	Carbohydrates Monosaccharides D-gluconate_and_ketogluconates_metabolism 5-keto-D-gluconate 5-reductase (EC 1.1.1.69)	K00046	Catalyzes the oxidation of D-glucitol (sorbitol) to D- fructose, galactitol to D-tagatose and of L-iditol. Belongs to the short-chain dehydrogenases/reductases (SDR) family.; KEGG: sgl:SG1773 gluconate 5-dehydrogenase	8:1034:10413	12:1856:117010	4:5554:5964655	128:5478:406839	102:7963:9194	1:18:14116
N34_01035	8	c(11192..12358)	mmgC	Probable acyl-CoA dehydrogenase YngJ	FAD; Flavoprotein; Oxidoreductase.	I:COG1960	350058.8.peg.4280	Amino Acids and Derivatives Branched-chain amino acids Isoleucine_degradation Acyl-CoA dehydrogenase, short-chain specific (EC 1.3.99.2)	K18244	Belongs to the acyl-CoA dehydrogenase family.; KEGG: bgj:AWC36_04180 acyl-CoA dehydrogenase; With other acceptors	8:1035:11192	12:1857:117915	4:5553:5963462	128:5479:407686	102:7962:7925	17:7705:25373
N34_01036	8	c(12379..12687)		hypothetical protein		S:ENOG4112949					8:1036:12379	77:7689:6533		9:1404:28005	1:169:187786
N34_01037	8	12905..13444	pcaC	4-carboxymuconolactone decarboxylase		S:COG2128			K01607	KEGG: mav:MAV_3958 4-carboxymuconolactone decarboxylase	8:1037:12905	12:1858:119373	4:5395:5810214	128:5480:409144	102:7961:7041	4:2607:18570
N34_01038	8	13458..14726		Putative dioxygenase subunit alpha	2Fe-2S; Dioxygenase; Iron; Iron-sulfur; Metal-binding; NAD; Oxidoreductase.	P:COG4638	269483.5.peg.232	Metabolism of Aromatic Compounds Peripheral pathways for catabolism of aromatic compounds Phenylpropanoid_compound_degradation Phenylpropionate dioxygenase and related ring-hydroxylating dioxygenases, large terminal subunit	K00479	Belongs to the bacterial ring-hydroxylating dioxygenase alpha subunit family; Contains 1 Rieske domain.	8:1038:13458	12:1859:119916	4:5547:5956362	128:5481:409680	102:7960:5765	12:6584:26932
N34_01039	8	14710..15069		hypothetical protein		S:ENOG410YPTX					8:1039:14710	12:1860:121168	4:5546:5956028	128:5482:410932	102:7959:5437
N34_01040	8	15071..16288	iaaM	Tryptophan 2-monooxygenase		Q:COG1228			K00466	KEGG: sesp:BN6_37070 tryptophan 2-monooxygenase	8:1040:15071	12:1861:121519	4:5393:5808679	128:5483:411283	102:7958:4222	1:1010:1030052
N34_01041	8	16311..16694		hypothetical protein		S:ENOG410YJ0Y					8:1041:16311	12:1862:122717	4:5392:5808279	128:5484:412481	102:7957:3804
N34_01042	8	16814..17902	mcd	(2S)-methylsuccinyl-CoA dehydrogenase	Activator; Branched-chain amino acid catabolism; FAD; Flavoprotein; Mitochondrion; Oxidoreductase; Transit peptide.	I:ENOG410Y99S	101510.16.peg.3275	Carbohydrates Fermentation Butanol_Biosynthesis Butyryl-CoA dehydrogenase (EC 1.3.99.2)	K14448	Has very high activity toward isobutyryl-CoA. Is an isobutyryl-CoA dehydrogenase that functions in valine catabolism (By similarity); Belongs to the acyl-CoA dehydrogenase family.; KEGG: fil:BN1229_v1_1376 (2S)-methylsuccinyl-CoA dehydrogenase	8:1042:16814	12:1863:123308	4:5545:5954900	128:5485:413073	102:7956:2461	5:3754:489459
N34_01043	8	17905..18723	ACADM,acd	Medium-chain acyl-CoA dehydrogenase		I:ENOG410YGSQ	553481.3.peg.734	Carbohydrates Fermentation Butanol_Biosynthesis Butyryl-CoA dehydrogenase (EC 1.3.99.2)	K00249	KEGG: cbw:RR42_s0881 acyl-CoA dehydrogenase	8:1043:17905	12:1864:124484	4:5544:5953983	128:5486:414176	102:7955:1368	5:3750:484811
N34_01044	8	c(18820..19602)	paaF,echA	Enoyl-CoA hydratase	Fatty acid metabolism; Isomerase; Lipid metabolism.	I:COG1024	224911.5.peg.569	Carbohydrates Fermentation Butanol_Biosynthesis Enoyl-CoA hydratase (EC 4.2.1.17)	K01692	Catalyzes the isomerization of trans-2-decenoyl-ACP to cis-3-decenoyl-ACP (By similarity). Required for survival at low pH; Belongs to the enoyl-CoA hydratase/isomerase family.; KEGG: nbr:O3I_039970 enoyl-CoA hydratase	8:1044:18820	12:1866:126135	4:5539:5950188	128:5488:415817	1:188:205454	5:3752:486981
N34_01045	8	c(19615..20790)	aliB	Glutaryl-CoA dehydrogenase	Aromatic hydrocarbons catabolism; FAD; Flavoprotein; Nucleotide-binding; Oxidoreductase.	I:COG1960	164756.6.peg.3566	Carbohydrates Fermentation Butanol_Biosynthesis Butyryl-CoA dehydrogenase (EC 1.3.99.2)	K04117	Catalyzes the dehydrogenation of Glutaryl-CoA to glutaconyl-CoA; Belongs to the acyl-CoA dehydrogenase family.; KEGG: pset:THL1_3541 cyclohexanecarboxyl-CoA dehydrogenase; With other acceptors	8:1045:19615	12:1867:126932	4:5420:5833797	128:5489:416614	90:7342:72898	1:191:190882
N34_01046	8	c(20774..21772)	fadE34	(R)-benzylsuccinyl-CoA dehydrogenase	Aromatic hydrocarbons catabolism; FAD; Flavoprotein; Oxidoreductase.	I:ENOG410YE60	350054.11.peg.459	Amino Acids and Derivatives Branched-chain amino acids Isoleucine_degradation Acyl-CoA dehydrogenase, short-chain specific (EC 1.3.99.2)	K22820	Catalyzes the oxidation of benzylsuccinyl-CoA to benzylidenesuccinyl-CoA; Belongs to the acyl-CoA dehydrogenase family.; KEGG: rrz:CS378_11415 3-oxochol-4-en-24-oyl-CoA dehydrogenase; With other acceptors	8:1046:20774	12:1868:128091	4:5419:5832815	128:5490:417773	90:7341:71916	1:991:1009970
N34_01047	8	21950..22603		hypothetical protein		K:ENOG410YEJF			K21961		8:1047:21950	12:1869:129383	4:5538:5949330	128:5491:419070	90:7340:71022
N34_01048	8	22648..23445	tesB	Acyl-CoA thioesterase	Hydrolase.	I:COG1946	224911.5.peg.622	Fatty Acids, Lipids, and Isoprenoids Fatty acids Acyl-CoA_thioesterase_II Acyl-CoA thioesterase II (EC 3.1.2.-)	K10805	Can hydrolyze a broad range of acyl-CoA thioesters. Its physiological function is not known (By similarity); Belongs to the C/M/P thioester hydrolase family.; KEGG: mrh:MycrhN_3947 acyl-CoA thioesterase II; Thiolester hydrolases	8:1048:22648	12:1870:130082	4:5537:5948471	128:5492:419769	90:7339:70143	6:4153:329749
N34_01049	8	23480..24559	dapB	4-hydroxy-tetrahydrodipicolinate reductase		S:COG3804	381764.6.peg.1608	Amino Acids and Derivatives Arginine; urea cycle, polyamines Anaerobic_Oxidative_Degradation_of_L-Ornithine 2,4-diaminopentanoate dehydrogenase (EC 1.4.1.12)	K00215	KEGG: mye:AB431_17430 4-hydroxy-tetrahydrodipicolinate reductase	8:1049:23480	12:1871:130919	4:4855:5174394	128:5493:420606	90:7338:69055	5:3621:348002
N34_01050	8	24714..24947		hypothetical protein		S:ENOG410Y6DI					8:1050:24714
N34_01051	8	25339..25815		hypothetical protein		S:COG0596					8:1051:25339	32:4129:51809		107:3552:72190	66:5766:50711	6:3912:76153
N34_01052	8	c(25770..26918)	bbsB	uncharacterized protein		I:COG0183	246200.7.peg.1031	Fatty Acids, Lipids, and Isoprenoids null Polyhydroxybutyrate_metabolism 3-ketoacyl-CoA thiolase (EC 2.3.1.16)	K07550	KEGG: bbr:BB2763 benzoylsuccinyl-CoA thiolase BbsB subunit; Transferring groups other than amino-acyl groups	8:1052:25770	17:2757:258363	4:5390:5806627	129:5749:152194	60:5236:4937	8:5111:195104
N34_01053	8	c(26930..27346)		hypothetical protein		S:ENOG41127EQ					8:1053:26930	17:2758:259517	4:5391:5807806	129:5750:153348	60:5235:4509
N34_01054	8	c(27385..28545)	atoB	Acetyl-CoA C-acetyltransferase	Acyltransferase; Aromatic hydrocarbons catabolism; Transferase.	I:COG0183	553481.3.peg.703	Fatty Acids, Lipids, and Isoprenoids Isoprenoids Isoprenoid_Biosynthesis Acetyl-CoA acetyltransferase (EC 2.3.1.9)	K00626	Catalyzes thiolytic cleavage of beta-ketoadipyl-CoA to succinyl-CoA and acetyl-CoA; Belongs to the thiolase family.; KEGG: mao:MAP4_3178 acetyl-CoA C-acetyltransferase	8:1054:27385	17:2760:260952	4:5531:5940614	129:5752:154781	60:5233:2351	4:3227:673213
N34_01055	8	c(28538..30016)		Probable sulfoacetate--CoA ligase	ATP-binding; Cytoplasm; Ligase; Nucleotide-binding.	IQ:COG0318	313589.5.peg.2061	Cofactors, Vitamins, Prosthetic Groups, Pigments Biotin Biotin_biosynthesis Long-chain-fatty-acid--CoA ligase (EC 6.2.1.3)	K12429	Catalyzes the CoA- and ATP-dependent conversion of sulfoacetate to sulfoacetyl-CoA and AMP; Belongs to the ATP-dependent AMP-binding enzyme family.	8:1055:28538	17:2761:262090	4:3921:4075727	129:5753:155919	60:5232:904	10:5966:99253
N34_01056	8	30071..30835	fabG	3-oxoacyl-[acyl-carrier-protein] reductase	Developmental protein; Oxidoreductase.	C:ENOG410XPTP	391037.3.peg.1747	Fatty Acids, Lipids, and Isoprenoids null Polyhydroxybutyrate_metabolism D-beta-hydroxybutyrate dehydrogenase (EC 1.1.1.30)	K00059	Required for stage-specific floral organ abortion. Belongs to the short-chain dehydrogenases/reductases (SDR) family.; KEGG: rde:RD1_0098 3-oxoacyl-(acyl-carrier protein) reductase	8:1056:30071	17:2762:263598	4:5530:5939732	129:5754:157427	60:5231:86	13:7002:145570
N34_01057	8	30832..31596	fabG	3-oxoacyl-[acyl-carrier-protein] reductase	Oxidoreductase.	S:COG1028	443255.8.peg.4895	Clustering-based subsystems Fatty acid metabolic cluster CBSS-246196.1.peg.364 3-oxoacyl-[acyl-carrier protein] reductase (EC 1.1.1.100)	K00059	Belongs to the short-chain dehydrogenases/reductases (SDR) family.; KEGG: pdr:H681_10115 3-oxoacyl-(acyl-carrier protein) reductase	8:1057:30832	17:2763:264359	4:5509:5918862	129:5755:158188	169:9552:78	4:3062:491724
N34_01058	8	31695..32216		hypothetical protein							8:1058:31695
N34_01059	8	c(32276..33391)	thrC	Threonine synthase	Acetylation; Lyase; Pyridoxal phosphate.	E:COG0498	479432.4.peg.3558	Amino Acids and Derivatives Lysine, threonine, methionine, and cysteine Threonine_and_Homoserine_Biosynthesis Threonine synthase (EC 4.2.3.1)	K01733	Has low serine dehydratase and threonine dehydratase activity. Belongs to the serine/threonine dehydratase family.; KEGG: sro:Sros_4372 threonine synthase	8:1059:32276	9:971:13249	4:3431:3511160	157:8388:12160	93:7492:23560	8:4931:22905
N34_01060	8	c(33486..34253)	liuC	Methylglutaconyl-CoA hydratase	Acetylation; Hydrolase.	I:COG1024	298654.3.peg.210	Carbohydrates Fermentation Butanol_Biosynthesis Enoyl-CoA hydratase (EC 4.2.1.17)	K13766	Belongs to the enoyl-CoA hydratase/isomerase family.; KEGG: psd:DSC_02190 methylglutaconyl-CoA hydratase	8:1060:33486	12:1875:134788	4:5529:5938898	128:5497:423598	90:7334:65544	10:6011:143433
N34_01061	8	c(34255..35343)		Isovaleryl-CoA dehydrogenase, mitochondrial	FAD; Flavoprotein; Mitochondrion; Oxidoreductase; Transit peptide.	I:ENOG410YFM0	36809.5.peg.635	Carbohydrates Fermentation Butanol_Biosynthesis Butyryl-CoA dehydrogenase (EC 1.3.99.2)	K15389	Involved in degradation of the branched-chain amino acids, phytol and lysine for the supply of carbon and electrons to the ETF/ETFQO complex during dark-induced sugar starvation; Belongs to the acyl-CoA dehydrogenase family.	8:1061:34255	12:1876:135557	4:5528:5937808	128:5498:424367	90:7333:64454	5:3754:489459
N34_01062	8	c(35330..36229)	fadE27	hypothetical protein		I:COG1960	196162.6.peg.2907	Carbohydrates Fermentation Butanol_Biosynthesis Butyryl-CoA dehydrogenase (EC 1.3.99.2)	K22819	KEGG: nca:Noca_2516 3-oxocholest-4-en-26-oyl-CoA dehydrogenase beta subunit; With other acceptors	8:1062:35330	12:1877:136632	4:5527:5936919	128:5499:425442	90:7332:63562	17:7705:25373
N34_01063	8	c(36207..37658)	abmG	Anthranilate--CoA ligase	Antibiotic biosynthesis; Isomerase; Ligase; Multifunctional enzyme; NAD; NADP; Oxidoreductase; Phosphopantetheine; Phosphoprotein; Repeat.	I:COG0365	224325.1.peg.968	Carbohydrates Central carbohydrate metabolism Pyruvate_metabolism_II:_acetyl-CoA,_acetogenesis_from_pyruvate Acetyl-coenzyme A synthetase (EC 6.2.1.1)	K08295	Activates the 13th to the 16th (Trp, D-Leu, Trp and Gly) amino acids in linear gramicidin and catalyzes the formation of the peptide bond between them. This enzyme is also responsible for the epimerization of the 14th (D-Leu) amino acid. It also catalyzes the NAD(P)H-dependent reduction of the C-terminal glycine residue of the N-formylated 16-mer peptide, that binds to the peptidyl carrier domain…	8:1063:36207	12:1878:137515	4:5384:5780356	128:5500:426325	90:7331:62151	14:7151:45243
N34_01064	8	37772..38836		Flavohemoprotein	Detoxification; FAD; Flavoprotein; Heme; Iron; Metal-binding; NAD; NADP; Oxidoreductase; Oxygen transport; Transport.	C:COG1018	102897.3.peg.2780	Respiration Electron accepting reactions Anaerobic_respiratory_reductases Flavodoxin reductases (ferredoxin-NADPH reductases) family 1	K22770	Is involved in NO detoxification in an aerobic process, termed nitric oxide dioxygenase (NOD) reaction that utilizes O(2) and NAD(P)H to convert NO to nitrate, which protects the bacterium from various noxious nitrogen compounds. Therefore, plays a central role in the inducible response to nitrosative stress; Belongs to the globin family. Two-domain flavohemoproteins subfamily; In the C-terminal …	8:1064:37772	12:1879:139053	4:5526:5935708	128:5501:427863	90:7330:60958	15:7572:227432
N34_01065	8	39306..41000		Multidrug resistance protein Stp	Antibiotic resistance; Cell membrane; Membrane; Transmembrane; Transmembrane helix; Transport.	G:ENOG410YB9R	315730.5.peg.2725	Virulence Resistance to antibiotics and toxic compounds Polymyxin_Synthetase_Gene_Cluster_in_Bacillus Polymyxin transporter PmxC	K08167	Belongs to the major facilitator superfamily. EmrB family.	8:1065:39306	59:6393:110048	4:7580:8270215	149:8072:48894	106:8155:40072	10:6214:356653
N34_01066	8	c(41016..41972)	mer	5,10-methylenetetrahydromethanopterin reductase	Oxidoreductase.	C:COG2141			K00320	KEGG: csu:CSUB_C0386 5,10-methylenetetrahydromethanopterin reductase	8:1066:41016	12:1881:141671	4:5512:5921843	128:5503:430396	90:7328:58454	9:5627:262867
N34_01067	8	42199..42594	pcaC	4-carboxymuconolactone decarboxylase	Aromatic hydrocarbons catabolism; Decarboxylase; Lyase.	S:COG0599	640131.3.peg.2754	Metabolism of Aromatic Compounds Metabolism of central aromatic intermediates Protocatechuate_branch_of_beta-ketoadipate_pathway 4-carboxymuconolactone decarboxylase (EC 4.1.1.44)	K01607	KEGG: kvu:EIO_3174 4-carboxymuconolactone decarboxylase	8:1067:42199	11:1633:10134		128:5507:434318	90:7324:55623	16:7672:149879
N34_01068	8	42587..43477	mmsB,HIBADH	3-hydroxyisobutyrate dehydrogenase	NAD; Oxidoreductase.	I:COG2084	150340.3.peg.711	Amino Acids and Derivatives Branched-chain amino acids Valine_degradation 3-hydroxyisobutyrate dehydrogenase (EC 1.1.1.31)	K00020	Reduces 3-sulfolactaldehyde (SLA) to 2,3- dihydroxypropane 1-sulfonate (DHPS); Belongs to the 3-hydroxyisobutyrate dehydrogenase family.; KEGG: sind:105175798 3-hydroxyisobutyrate dehydrogenase	8:1068:42587	11:1634:10510	4:5626:6041245	1:210:244792	82:6738:69077	8:4953:43669
N34_01069	8	43779..44294		hypothetical protein		S:ENOG410XPAU					8:1069:43779
N34_01070	8	44272..44850		hypothetical protein		S:ENOG410XPAU					8:1070:44272
N34_01071	8	45079..45759		hypothetical protein							8:1071:45079	33:4608:274453	4:3305:3382107	134:6414:441864	14:1679:23163	15:7559:216888
N34_01072	8	c(45825..46427)		hypothetical protein		K:ENOG410YK3V					8:1072:45825	12:1751:10170	4:5647:6063145	128:5253:176678	34:2851:76603
N34_01073	8	46589..47422		(+)-trans-carveol dehydrogenase	NAD; Oxidoreductase.	S:COG1028	553481.3.peg.3882	Clustering-based subsystems Fatty acid metabolic cluster CBSS-246196.1.peg.364 3-oxoacyl-[acyl-carrier protein] reductase (EC 1.1.1.100)	K12466	Belongs to the short-chain dehydrogenases/reductases (SDR) family.; KEGG: mpa:MAP_0711c (+)-trans-carveol dehydrogenase	8:1073:46589	94:8292:21168	4:5193:5542940	7:1244:143560	34:2852:77375	12:6568:8136
N34_01074	8	47434..48246	fabG	3-oxoacyl-[acyl-carrier-protein] reductase	NAD; Oxidoreductase.	S:ENOG41101HM	326424.15.peg.4322	Clustering-based subsystems Fatty acid metabolic cluster CBSS-246196.1.peg.364 3-oxoacyl-[acyl-carrier protein] reductase (EC 1.1.1.100)	K00059	Catalyzes the oxidation of carveol to carvone, with a strong stereoselectivity since it efficiently converts only the (6S)-stereoisomers, of which (-)-(4R,6S)-trans-carveol is the better substrate. Displays a broad substrate specificity with a preference for substituted cyclohexanols, and does not catalyze the oxidation of primary or short chain aliphatic secondary alcohols. Is also able, albeit …	8:1074:47434	11:1664:43420	4:5645:6060684	7:1243:142727	34:2853:78217	4:3094:531965
N34_01075	8	48292..49116	pcaC	4-carboxymuconolactone decarboxylase		S:COG0599	525368.3.peg.2934	Metabolism of Aromatic Compounds Metabolism of central aromatic intermediates Protocatechuate_branch_of_beta-ketoadipate_pathway 4-carboxymuconolactone decarboxylase (EC 4.1.1.44)	K01607	KEGG: sya:A6768_04785 4-carboxymuconolactone decarboxylase	8:1075:48292			7:1242:141840	34:2854:79099	5:3595:317907
N34_01076	8	49119..50582	gabD	Succinate-semialdehyde dehydrogenase (NAD(P)(+))	Alternative splicing; Cytoplasm; NAD; Oxidoreductase; Phosphoprotein; Polymorphism.	C:COG1012	164757.10.peg.4248	Carbohydrates Central carbohydrate metabolism Methylglyoxal_Metabolism Aldehyde dehydrogenase (EC 1.2.1.3)	K00135	Converts 9-cis-retinal to 9-cis-retinoic acid. Has lower activity towards 13-cis-retinal. Has much lower activity towards all-trans-retinal. Has highest activity with benzaldehyde and decanal (in vitro). Has a preference for NAD, but shows considerable activity with NADP (in vitro); Belongs to the aldehyde dehydrogenase family.; KEGG: mgg:MPLG2_3414 succinate-semialdehyde dehydrogenase / glutarat…	8:1076:49119	16:2485:79065	4:6945:7538678	7:1241:140353	34:2855:79959	16:7678:156869
N34_01077	8	50626..51903	CYP125A	Cholest-4-en-3-one 26-monooxygenase ((25S)-3-oxocholest-4-en-26-oateforming)	Heme; Iron; Metal-binding; Monooxygenase; Oxidoreductase.	Q:COG2124	703612.3.peg.1147	Nitrogen Metabolism null Nitric_oxide_synthase putative cytochrome P450 hydroxylase	K15981	Cytochromes P450 are a group of heme-thiolate monooxygenases. They oxidize a variety of structurally unrelated compounds, including steroids, fatty acids, and xenobiotics. Belongs to the cytochrome P450 family.; KEGG: zal:AZF00_12765 cholest-4-en-3-one 26-monooxygenase	8:1077:50626	11:1665:44334	4:5644:6059330	15:1961:16538	34:2848:73534	1:652:674590
N34_01078	8	52014..52829		hypothetical protein		S:ENOG4111FVI					8:1078:52014			162:8725:350418
[truncated: 7,900 more rows]
